# Supplementary material for: Chronic Hyperglycemia Drives Functional Impairment of Lymphocytes in Diabetic INSC94Y Transgenic Pigs
Source: Front Immunol. 2021 Jan 22;11:607473. doi: 10.3389/fimmu.2020.607473 (PMC7862560; doi:10.3389/fimmu.2020.607473)
Supplement: Supplementary file 1 [file DataSheet_1.zip]

Archive with 7 entries (7 files):
- Supplementary Figure 1.DOCX
- Supplementary Figure 2.DOCX
- Supplementary Figure 3.DOCX
- Supplementary Figure 4.DOCX
- Supplementary Table 1.XLSX
- Supplementary Table 2.DOCX
- Supplementary Table 3.xlsx
