# Supplementary material for: Chronic Hyperglycemia Drives Functional Impairment of Lymphocytes in Diabetic INSC94Y Transgenic Pigs
Source: Front Immunol. 2021 Jan 22;11:607473. doi: 10.3389/fimmu.2020.607473 (PMC7862560; doi:10.3389/fimmu.2020.607473)
Supplement: Supplementary file 1 [file DataSheet_1.zip › Supplementary Table 1.XLSX]

## Sheet: Suppl. Table 1
Supplementary Table 1: All proteins identified by mass spectrometry analysis of CD4+ T cells from INSC94Y transgenic pigs and non-transgenic wild-type littermates. Column A (protein ID) refers to the accession number of the identified protein. Column B shows the number of unique peptides used for quantification. Column C (ratio) shows the ratio of protein abundance between INSC94Y transgenic pigs…
protein ID	number of unique Peptides used for quantification	ratio INSC94Y / WT	p-value	gene name	protein description
ENSSSCP00000005658	2	1.9547	7.23006e-06	ANXA1	annexin A1
ENSSSCP00000020292	10	0.851312	1.06901e-05	WDR5	WD repeat domain 5
ENSSSCP00000018967	11	1.17125	0.00049851	PFN1	profilin 1
ENSSSCP00000009979	3	0.775743	0.00123966	RFC3	replication factor C (activator 1) 3, 38kDa
ENSSSCP00000010743	9	0.899104	0.00210914	SMARCB1	SWI/SNF related, matrix associated, actin dependent regulator of chromatin, subfamily b, member 1
ENSSSCP00000027087	5	0.866841	0.00347719	SF3B3	Uncharacterized protein
ENSSSCP00000003489	10	0.771811	0.00390114	POLD1	polymerase (DNA directed), delta 1, catalytic subunit
ENSSSCP00000012391	11	0.734644	0.00404361	DNAJC13	DnaJ (Hsp40) homolog, subfamily C, member 13
ENSSSCP00000006200	13	0.873284	0.00408449	SNRPA1	small nuclear ribonucleoprotein polypeptide A'
ENSSSCP00000003948	22	0.910174	0.00443919	SF3A3	splicing factor 3a, subunit 3, 60kDa
ENSSSCP00000026589	1	1.2952	0.00499065	SYNE1	Uncharacterized protein
ENSSSCP00000011514	6	0.787044	0.00526563	CDC73	Uncharacterized protein
ENSSSCP00000024338	10	0.873847	0.00623189	SF3B3	|GL896221.1|ENSSSCG00000021061|ENSSSCT00000023735
ENSSSCP00000007747	11	0.843465	0.00646814	RALY	RALY heterogeneous nuclear ribonucleoprotein
ENSSSCP00000018319	24	0.904881	0.00822786	DDX42	DEAD (Asp-Glu-Ala-Asp) box helicase 42
ENSSSCP00000020257	11	0.853612	0.00825108	SNW1	SNW domain containing 1
ENSSSCP00000015750	1	0.554014	0.00834768	PAAF1	proteasomal ATPase-associated factor 1
ENSSSCP00000018316	8	0.851492	0.0088618	SMARCD2	SWI/SNF related, matrix associated, actin dependent regulator of chromatin, subfamily d, member 2
ENSSSCP00000017581	4	0.871994	0.00934959	POT1	protection of telomeres 1
ENSSSCP00000003396	1	8.92622	0.0100966	HSD17B14	hydroxysteroid (17-beta) dehydrogenase 14
ENSSSCP00000010038	13	1.61249	0.0101872	ESD	Sus scrofa esterase D (ESD), mRNA.
ENSSSCP00000003670	11	1.18757	0.0106153	PARK7	protein DJ-1
ENSSSCP00000027730	1	1.6886	0.0137157	SOD3	superoxide dismutase 3, extracellular
ENSSSCP00000018966	2	1.10615	0.014197	ENO3	enolase 3 (beta, muscle)
ENSSSCP00000018178	13	0.942573	0.0157117	EIF4A3	eukaryotic translation initiation factor 4A3
ENSSSCP00000002662	3	1.08854	0.0170815	UBR7	Uncharacterized protein
ENSSSCP00000005624	8	0.664749	0.017228	SMARCA2	SWI/SNF related, matrix associated, actin dependent regulator of chromatin, subfamily a, member 2
ENSSSCP00000007572	13	0.73629	0.0173862	XRN2	5'-3' exoribonuclease 2
ENSSSCP00000015761	4	0.82534	0.0182757	POLD3	DNA polymerase delta subunit 3
ENSSSCP00000010279	31	0.889747	0.0187672	CCAR2	cell cycle and apoptosis regulator 2
ENSSSCP00000026458	8	0.771418	0.0189227	RRP9	ribosomal RNA processing 9, small subunit (SSU) processome component, homolog (yeast)
ENSSSCP00000010183	3	0.873355	0.0197224	ARGLU1	ssc-mir-7144
ENSSSCP00000018340	8	2.41657	0.0199364	MYL4	myosin, light chain 4, alkali; atrial, embryonic
ENSSSCP00000021692	8	0.701545	0.0201132	NOSIP	nitric oxide synthase interacting protein
ENSSSCP00000003906	3	0.8774	0.0202847	PEF1	penta-EF-hand domain containing 1
ENSSSCP00000017743	7	0.804604	0.0209399	POLD2	polymerase (DNA directed), delta 2, accessory subunit
ENSSSCP00000020527	21	1.11336	0.0210234	PTPN11	protein tyrosine phosphatase, non-receptor type 11
ENSSSCP00000023675	4	0.818257	0.0215234	RFC2	replication factor C (activator 1) 2, 40kDa
ENSSSCP00000023668	3	1.37748	0.0217135	EIPR1	tumor suppressing subtransferable candidate 1
ENSSSCP00000021028	1	0.876645	0.0225616	FNTA	|GL896486.1|ENSSSCG00000030162|ENSSSCT00000030741
ENSSSCP00000024485	14	0.881515	0.0225984	EIF4H	Sus scrofa heterogeneous nuclear ribonucleoprotein C (C1/C2) (HNRNPC), transcript variant 1, mRNA.
ENSSSCP00000002940	17	0.893603	0.0234858	SF3B3	splicing factor 3b, subunit 3, 130kDa
ENSSSCP00000010752	7	1.2153	0.0240811	PPM1F	protein phosphatase, Mg2+/Mn2+ dependent, 1F
ENSSSCP00000000036	27	1.07286	0.0248317	TTLL12	Uncharacterized protein
ENSSSCP00000000601	15	0.870975	0.0252203	CMAS	cytidine monophosphate N-acetylneuraminic acid synthetase
ENSSSCP00000024473	12	1.07635	0.0252655	ENO1	enolase 1, (alpha)
ENSSSCP00000001591	1	0.268334	0.025433	HLA-DMB	Sus scrofa MHC class II, DM beta (SLA-DMB), mRNA.
ENSSSCP00000014818	9	0.869042	0.0266109	GATAD2A	GATA zinc finger domain containing 2A
ENSSSCP00000012931	1	0.655753	0.0269109	SYAP1	synapse associated protein 1
ENSSSCP00000016213	9	0.896641	0.0273814	RBBP5	retinoblastoma binding protein 5
ENSSSCP00000004229	9	1.20347	0.0290149	PRDX1	peroxiredoxin 1
ENSSSCP00000027024	1	0.723988	0.0292496	SNX9	sorting nexin 9
ENSSSCP00000027721	4	1.13613	0.0292632	PRKCB	protein kinase C, beta
ENSSSCP00000021929	6	0.91439	0.0296414	FIS1	fission 1 (mitochondrial outer membrane) homolog (S. cerevisiae)
ENSSSCP00000000038	15	1.11568	0.0311699	PACSIN2	protein kinase C and casein kinase substrate in neurons 2
ENSSSCP00000021684	7	1.34407	0.0312879	PLIN3	perilipin 3
ENSSSCP00000007012	1	0.77963	0.0315703	S100A4	S100 calcium binding protein A4; Uncharacterized protein
ENSSSCP00000016029	33	0.871099	0.0316932	HYOU1	hypoxia up-regulated 1
ENSSSCP00000003296	7	0.868709	0.0320186	RPS19	Uncharacterized protein
ENSSSCP00000000849	2	1.18794	0.0321955	IRAK4	Sus scrofa interleukin-1 receptor-associated kinase 4 (IRAK4), mRNA.
ENSSSCP00000004381	1	0.925577	0.0329396	RSPH3	radial spoke 3 homolog (Chlamydomonas)
ENSSSCP00000003309	5	0.799937	0.034692	XRCC1	X-ray repair complementing defective repair in Chinese hamster cells 1
ENSSSCP00000009333	39	0.946435	0.034785	DHX15	DEAH (Asp-Glu-Ala-His) box helicase 15
ENSSSCP00000009254	1	1.30554	0.0349724	NELFA	negative elongation factor complex member A
ENSSSCP00000010920	8	0.918788	0.035664	CCAR1	cell division cycle and apoptosis regulator 1
ENSSSCP00000018072	1	1.81851	0.0359574	MED7	Sus scrofa mediator complex subunit 7 (MED7), mRNA.
ENSSSCP00000000041	6	0.815265	0.0362005	POLDIP3	polymerase (DNA-directed), delta interacting protein 3
ENSSSCP00000008216	10	1.22346	0.036674	HSPB1	Sus scrofa heat shock 27kDa protein 1 (Hsp27), mRNA.
ENSSSCP00000017557	1	0.652537	0.0367436	IRF5	Interferon regulatory factor 5; Uncharacterized protein
ENSSSCP00000007783	16	0.913482	0.0376107	RBM39	Uncharacterized protein
ENSSSCP00000010175	18	1.08407	0.0384464	TPP2	|11|ENSSSCG00000009528|ENSSSCT00000010446
ENSSSCP00000018643	5	1.05866	0.0387446	NME2	Sus scrofa non-metastatic cells 2, protein (NM23B) expressed in (NME2), mRNA.
ENSSSCP00000013860	1	0.19542	0.0390105	BAD	BCL2-associated agonist of cell death
ENSSSCP00000023248	5	0.86364	0.0399771	SNRPD2	small nuclear ribonucleoprotein D2 polypeptide 16.5kDa
ENSSSCP00000003447	7	1.22972	0.0417458	IRF3	Sus scrofa interferon regulatory factor 3 (IRF3), mRNA.
ENSSSCP00000006744	5	0.659188	0.0425129	MGST3	Sus scrofa microsomal glutathione S-transferase 3 (MGST3), mRNA.
ENSSSCP00000013758	1	1.21585	0.0427488	BRMS1	breast cancer metastasis suppressor 1
ENSSSCP00000005485	3	1.42097	0.0429314	MRPS11	mitochondrial ribosomal protein S11
ENSSSCP00000025894	5	1.10519	0.0436969	NCK1	NCK adaptor protein 1
ENSSSCP00000008042	4	1.56237	0.0440332	PPP1R3D	protein phosphatase 1, regulatory subunit 3D
ENSSSCP00000019946	1	0.822529	0.0440355	ZBTB8OS	zinc finger and BTB domain containing 8 opposite strand
ENSSSCP00000017561	2	1.13894	0.0440892	ATP6V1F	ATPase, H+ transporting, lysosomal 14kDa, V1 subunit F
ENSSSCP00000019467	1	1.31504	0.045216	ELP2	elongator acetyltransferase complex subunit 2
ENSSSCP00000025052	15	1.05939	0.045275	CAD	carbamoyl-phosphate synthetase 2, aspartate transcarbamylase, and dihydroorotase
ENSSSCP00000018067	18	0.849987	0.0455213	CYFIP2	cytoplasmic FMR1 interacting protein 2
ENSSSCP00000018929	2	0.826852	0.0460654	NCBP3	chromosome 17 open reading frame 85
ENSSSCP00000003276	9	1.09856	0.0468991	PAFAH1B3	Uncharacterized protein; Uncharacterized protein
ENSSSCP00000023178	3	0.857047	0.0479274	IFI35	interferon-induced protein 35
ENSSSCP00000027336	6	0.842422	0.0484431	MLH1	mutL homolog 1
ENSSSCP00000013941	19	0.901917	0.0491069	PRPF19	Sus scrofa PRP19/PSO4 pre-mRNA processing factor 19 homolog (S. cerevisiae) (PRPF19), mRNA.
ENSSSCP00000003451	3	1.2642	0.0505667	SCAF1	SR-related CTD-associated factor 1
ENSSSCP00000018184	2	0.831906	0.0509019	CBX8	chromobox homolog 8
ENSSSCP00000019197	1	1.63218	0.0509453	ZFR	Uncharacterized protein
ENSSSCP00000024993	1	1.94031	0.051202	PLA2G4A	phospholipase A2, group IVA (cytosolic, calcium-dependent)
ENSSSCP00000028171	13	0.906209	0.0512406	PUF60	poly-U binding splicing factor 60KDa
ENSSSCP00000010503	2	1.31662	0.0516587	PRKAB1	Sus scrofa protein kinase, AMP-activated, beta 1 non-catalytic subunit (PRKAB1), mRNA.
ENSSSCP00000010155	35	1.08793	0.0524223	IPO5	importin 5
ENSSSCP00000006324	1	0.766541	0.0529045	MAF1	MAF1 homolog (S. cerevisiae)
ENSSSCP00000007799	1	1.15792	0.0535488	DSN1	DSN1, MIS12 kinetochore complex component
ENSSSCP00000020929	1	0.906352	0.0538074	MARS	Uncharacterized protein
ENSSSCP00000025726	5	1.17063	0.0544074	ARHGAP17	Rho GTPase activating protein 17
ENSSSCP00000011466	4	0.891827	0.0545072	MGMT	O-6-methylguanine-DNA methyltransferase
ENSSSCP00000024297	1	1.49336	0.0550205	DENND5B	Uncharacterized protein
ENSSSCP00000012572	4	0.856069	0.0552896	HRG	histidine-rich glycoprotein
ENSSSCP00000021741	2	0.843706	0.0557312	RRP15	ribosomal RNA processing 15 homolog (S. cerevisiae)
ENSSSCP00000008878	3	1.32614	0.0558055	NAGK	N-acetylglucosamine kinase
ENSSSCP00000008771	1	0.670196	0.0573849	RMND5A	required for meiotic nuclear division 5 homolog A (S. cerevisiae)
ENSSSCP00000022904	4	1.13136	0.0576238	CUL5	cullin 5
ENSSSCP00000012835	1	1.24994	0.0576642	MORC3	MORC family CW-type zinc finger 3
ENSSSCP00000015218	2	0.678548	0.0577178	H2AFY	H2A histone family, member Y
ENSSSCP00000022254	3	0.930989	0.0580774	SNRPE	small nuclear ribonucleoprotein polypeptide E
ENSSSCP00000003862	12	0.910448	0.058243	ARID1A	AT rich interactive domain 1A (SWI-like)
ENSSSCP00000018302	1	0.74661	0.058486	PITPNC1	phosphatidylinositol transfer protein, cytoplasmic 1
ENSSSCP00000011148	6	0.903418	0.0587607	RPP30	ribonuclease P/MRP 30kDa subunit
ENSSSCP00000018977	1	0.558857	0.0597929	PSMB6	Sus scrofa proteasome (prosome, macropain) subunit, beta type, 6 (PSMB6), mRNA.
ENSSSCP00000002723	11	1.1465	0.0601607	WARS	Uncharacterized protein
ENSSSCP00000010157	3	1.15753	0.060379	STK24	serine/threonine kinase 24
ENSSSCP00000001595	10	0.868407	0.0604681	BRD2	Sus scrofa bromodomain containing 2 (BRD2), mRNA.
ENSSSCP00000016332	3	1.4488	0.0606826	CD36	Sus scrofa CD36 molecule (thrombospondin receptor) (CD36), mRNA.
ENSSSCP00000017920	25	0.928245	0.0611623	SKIV2L2	superkiller viralicidic activity 2-like 2 (S. cerevisiae)
ENSSSCP00000020689	5	1.20666	0.0612117	NCKAP1L	Uncharacterized protein
ENSSSCP00000015788	1	1.36515	0.0613679	C11orf30	chromosome 11 open reading frame 30
ENSSSCP00000027727	1	1.11438	0.0618879	PPIB	Uncharacterized protein
ENSSSCP00000006259	1	1.10169	0.0619608	TUBB4B	tubulin, beta 4B class IVb
ENSSSCP00000015799	1	0.889246	0.0623198	PAK1	p21 protein (Cdc42/Rac)-activated kinase 1
ENSSSCP00000012613	2	1.10246	0.0623697	PAK2	Uncharacterized protein
ENSSSCP00000001459	4	0.9457	0.0623992	TUBB	Sus scrofa tubulin, beta 2A (TUBB2A), mRNA.
ENSSSCP00000027746	1	0.705446	0.0630223	CDV3	Uncharacterized protein
ENSSSCP00000017538	14	1.05287	0.0642322	COPG2	Coatomer subunit gamma
ENSSSCP00000006377	1	0.725319	0.0643322	KIAA0196	KIAA0196
ENSSSCP00000012138	3	1.12926	0.0643759	APEH	Sus scrofa N-acylaminoacyl-peptide hydrolase (APEH), mRNA.
ENSSSCP00000021343	1	0.66521	0.064494	PPIP5K2	Uncharacterized protein
ENSSSCP00000022072	5	0.914314	0.0645392	SND1	Uncharacterized protein
ENSSSCP00000009081	6	1.13393	0.0646007	MEMO1	mediator of cell motility 1
ENSSSCP00000007827	1	1.19232	0.0646669	ACTR5	ARP5 actin-related protein 5 homolog (yeast)
ENSSSCP00000027650	19	0.926878	0.0650428	HNRNPUL1	heterogeneous nuclear ribonucleoprotein U-like 1
ENSSSCP00000008951	2	0.536982	0.0651034	PUS10	pseudouridylate synthase 10
ENSSSCP00000007484	3	0.774471	0.0652918	ANK1	ankyrin 1, erythrocytic
ENSSSCP00000005101	3	1.15267	0.0661039	VPS39	vacuolar protein sorting 39 homolog (S. cerevisiae)
ENSSSCP00000011733	20	0.922633	0.0663699	SMU1	smu-1 suppressor of mec-8 and unc-52 homolog (C. elegans)
ENSSSCP00000025836	6	0.891042	0.0665255	KHDRBS1	KH domain containing, RNA binding, signal transduction associated 1
ENSSSCP00000026552	32	0.918384	0.06663	DDX46	DEAD (Asp-Glu-Ala-Asp) box polypeptide 46
ENSSSCP00000012480	1	0.700034	0.0672426	TSC22D2	TSC22 domain family, member 2
ENSSSCP00000017211	5	1.23241	0.0677337	AGFG1	ArfGAP with FG repeats 1
ENSSSCP00000010999	8	1.05599	0.0678989	AP3M1	adaptor-related protein complex 3, mu 1 subunit
ENSSSCP00000012142	8	1.10804	0.0679752	GMPPB	GDP-mannose pyrophosphorylase B
ENSSSCP00000003900	16	0.919319	0.0683552	SNRNP40	small nuclear ribonucleoprotein 40kDa (U5)
ENSSSCP00000006818	14	1.09764	0.0698343	TAGLN2	transgelin 2
ENSSSCP00000017778	1	0.508553	0.070571	OTULIN	family with sequence similarity 105, member B
ENSSSCP00000026156	16	0.909714	0.0707865	SMCHD1	Uncharacterized protein
ENSSSCP00000011806	1	1.18786	0.0714437	MPP7	membrane protein, palmitoylated 7 (MAGUK p55 subfamily member 7)
ENSSSCP00000023066	9	0.805288	0.0715677	RSL1D1	ribosomal L1 domain containing 1
ENSSSCP00000006975	7	0.876247	0.0722093	ADAR	adenosine deaminase, RNA-specific
ENSSSCP00000018604	9	0.944675	0.0722972	LUC7L3	LUC7-like 3 (S. cerevisiae)
ENSSSCP00000003540	3	1.13862	0.0735104	CNOT3	CCR4-NOT transcription complex, subunit 3
ENSSSCP00000018368	5	1.15348	0.0738079	HEXIM1	hexamethylene bis-acetamide inducible 1
ENSSSCP00000017031	45	0.892282	0.0738212	SF3B1	splicing factor 3b, subunit 1, 155kDa
ENSSSCP00000023558	1	1.2223	0.0746164	CSTF3	Uncharacterized protein
ENSSSCP00000021419	1	0.600169	0.0746614	CKM	creatine kinase M-type
ENSSSCP00000008800	3	1.28855	0.0746917	KCMF1	potassium channel modulatory factor 1
ENSSSCP00000012387	19	0.886442	0.0751938	MCM2	minichromosome maintenance complex component 2
ENSSSCP00000015710	12	0.870949	0.0754459	RRM1	|9|ENSSSCG00000014791|ENSSSCT00000016142
ENSSSCP00000010484	9	1.0621	0.0762449	ARPC3	Sus scrofa actin related protein 2/3 complex, subunit 3, 21kDa (ARPC3), mRNA.
ENSSSCP00000026765	4	1.24472	0.0762731		Uncharacterized protein
ENSSSCP00000006782	3	0.894852	0.0765169	UFC1	ubiquitin-fold modifier conjugating enzyme 1
ENSSSCP00000022684	4	1.19212	0.0765318	CPPED1	calcineurin-like phosphoesterase domain containing 1
ENSSSCP00000022193	5	0.807417	0.0765377	HK1	Uncharacterized protein
ENSSSCP00000002980	6	0.782061	0.0771428	TERF2	telomeric repeat binding factor 2
ENSSSCP00000010588	1	0.701136	0.0771814	ANKRD13A	Uncharacterized protein
ENSSSCP00000024326	20	0.943297	0.0772429	POLR2A	|12|ENSSSCG00000028278|ENSSSCT00000029425
ENSSSCP00000008018	6	0.90501	0.0774982	NPEPL1	Sus scrofa aminopeptidase-like 1 (NPEPL1), mRNA.
ENSSSCP00000024760	17	0.873289	0.0776922	HNRNPR	|GL892805.1|ENSSSCG00000028563|ENSSSCT00000026418
ENSSSCP00000022777	2	1.50838	0.0782013	FNTA	Uncharacterized protein
ENSSSCP00000012477	2	0.934581	0.0784846	COMMD2	COMM domain containing 2
ENSSSCP00000025047	29	0.92607	0.0788061	XPO1	exportin 1 (CRM1 homolog, yeast)
ENSSSCP00000010758	1	0.65482	0.0790895	SDF2L1	stromal cell-derived factor 2-like 1
ENSSSCP00000005241	20	1.07342	0.0792299	CNDP2	|1|ENSSSCG00000004870|ENSSSCT00000005376
ENSSSCP00000009860	7	1.1529	0.0794762	ENOPH1	enolase-phosphatase 1
ENSSSCP00000008900	1	0.821196	0.0800662	AAK1	AP2 associated kinase 1
ENSSSCP00000010804	12	0.852837	0.0802354	TXNRD2	thioredoxin reductase 2
ENSSSCP00000021721	11	0.809399	0.0804752	BAZ1B	bromodomain adjacent to zinc finger domain, 1B
ENSSSCP00000000404	2	0.930974	0.0806069	SMARCC2	Uncharacterized protein
ENSSSCP00000023695	21	0.912322	0.0811534	DHX9	Uncharacterized protein
ENSSSCP00000024321	26	0.949178	0.0817672	PNN	pinin, desmosome associated protein
ENSSSCP00000009149	1	0.673241	0.0823318	PTRHD1	peptidyl-tRNA hydrolase domain containing 1
ENSSSCP00000010924	1	0.543836	0.0823665	DDX50	DEAD (Asp-Glu-Ala-Asp) box polypeptide 50
ENSSSCP00000011314	18	1.06256	0.0825084	XPNPEP1	X-prolyl aminopeptidase (aminopeptidase P) 1, soluble
ENSSSCP00000026260	1	0.709857	0.0827746	SDCCAG3	serologically defined colon cancer antigen 3
ENSSSCP00000003775	5	1.13901	0.0828399	NECAP2	NECAP endocytosis associated 2
ENSSSCP00000015258	36	0.901577	0.0833016	MATR3	matrin 3
ENSSSCP00000006493	6	0.906413	0.0834815	RPL30	ribosomal protein L30
ENSSSCP00000001634	5	1.24098	0.083859	PFDN6	Sus scrofa prefoldin subunit 6 (PFDN6), transcript variant 2, mRNA.
ENSSSCP00000027694	15	0.860986	0.0841058	PDS5A	PDS5, regulator of cohesion maintenance, homolog A (S. cerevisiae)
ENSSSCP00000003789	2	0.841937	0.0849595	MRTO4	mRNA turnover 4 homolog (S. cerevisiae)
ENSSSCP00000016527	1	0.729559	0.0861764	ANGEL2	angel homolog 2 (Drosophila)
ENSSSCP00000018471	1	0.746657	0.0865008	EIF1	eukaryotic translation initiation factor 1
ENSSSCP00000010080	14	1.11922	0.0867154	SUGT1	SGT1, suppressor of G2 allele of SKP1 (S. cerevisiae)
ENSSSCP00000003528	3	0.858068	0.0876677	MYADM	Uncharacterized protein
ENSSSCP00000027263	15	0.878313	0.0877898	POLQ	|3|ENSSSCG00000024928|ENSSSCT00000023488
ENSSSCP00000013656	2	1.35433	0.0879264	PDDC1	Parkinson disease 7 domain containing 1
ENSSSCP00000005407	13	0.932864	0.0885282	C14orf166	chromosome 14 open reading frame 166
ENSSSCP00000025159	1	1.48279	0.0899151	MB21D1	Cyclic GMP-AMP synthase
ENSSSCP00000008980	2	0.470598	0.0901025	ERLEC1	endoplasmic reticulum lectin 1
ENSSSCP00000000281	4	1.18524	0.0909842	PFDN5	prefoldin subunit 5
ENSSSCP00000026231	5	0.878364	0.0912253	POLR2A	polymerase (RNA) II (DNA directed) polypeptide A, 220kDa
ENSSSCP00000003949	1	0.627919	0.0914586	FHL3	Sus scrofa four and a half LIM domains 3 (FHL3), mRNA.
ENSSSCP00000022625	6	1.10337	0.0919584	TPP2	|GL894027.2|ENSSSCG00000021854|ENSSSCT00000022438
ENSSSCP00000013730	6	0.903877	0.0928265	PPP1CA	Sus scrofa protein phosphatase 1 catalytic subunit alpha isoform (LOC733611), mRNA.
ENSSSCP00000010533	5	1.19051	0.0930571	RBM19	RNA binding motif protein 19
ENSSSCP00000028054	1	0.658013	0.0931151	TBC1D23	Uncharacterized protein
Biognosys_iRT_Kit_Fusion001	4	0.824812	0.093153	Biognosys_iRT_Kit_Fusion Biognosys_iRT_Kit_Fusion
ENSSSCP00000017880	4	0.893086	0.0934532	HMGCS1	3-hydroxy-3-methylglutaryl-CoA synthase 1 (soluble)
ENSSSCP00000023238	22	0.904075	0.0935095	POLR2B	polymerase (RNA) II (DNA directed) polypeptide B, 140kDa
ENSSSCP00000025660	3	0.868803	0.0937929	SMARCC1	Uncharacterized protein
ENSSSCP00000004197	1	0.905948	0.0938862	CMPK1	UMP-CMP kinase
ENSSSCP00000007071	1	0.727021	0.0942212	VPS72	vacuolar protein sorting 72 homolog (S. cerevisiae)
ENSSSCP00000010203	10	0.82347	0.0945018	CUL4A	cullin 4A
ENSSSCP00000008030	2	1.4484	0.0947439	CTSZ	Sus scrofa cathepsin Z (CTSZ), mRNA.
ENSSSCP00000010830	3	1.08268	0.0948857	TBCE	tubulin folding cofactor E
ENSSSCP00000011683	7	1.32721	0.0952144	GOLM1	Uncharacterized protein
ENSSSCP00000010461	3	0.906623	0.0956889	DIABLO	Sus scrofa diablo, IAP-binding mitochondrial protein (DIABLO), nuclear gene encoding mitochondrial protein, mRNA.
ENSSSCP00000010045	36	1.09231	0.0957605	LCP1	lymphocyte cytosolic protein 1 (L-plastin)
ENSSSCP00000026638	2	1.30344	0.0958491	GID8	GID complex subunit 8
ENSSSCP00000015215	1	0.829839	0.0966401	SEC24A	SEC24 family member A
ENSSSCP00000014132	6	1.27857	0.0968675	APIP	APAF1 interacting protein
ENSSSCP00000006620	2	1.19568	0.0969676	VCPIP1	Uncharacterized protein
ENSSSCP00000020095	2	1.11602	0.096969	ATP5H	Uncharacterized protein
ENSSSCP00000007780	17	1.06173	0.0971342	CPNE1	Sus scrofa copine I (CPNE1), mRNA.
ENSSSCP00000024715	1	0.760043	0.0971496	SLIRP	SRA stem-loop interacting RNA binding protein
ENSSSCP00000014613	2	0.799555	0.0972996	TRMT1	Sus scrofa TRM1 tRNA methyltransferase 1 homolog (S. cerevisiae) (TRMT1), mRNA.
ENSSSCP00000000894	1	2.84395	0.0982956	KIAA1033	KIAA1033
ENSSSCP00000005064	37	0.876567	0.0985358	PDIA3	Sus scrofa protein disulfide isomerase family A, member 3 (PDIA3), mRNA.
ENSSSCP00000008680	21	0.878077	0.0986578	SNRNP200	Uncharacterized protein
ENSSSCP00000011931	1	4.59136	0.0989048	ATP2C1	Uncharacterized protein
ENSSSCP00000006812	2	1.3963	0.0996839	PEA15	phosphoprotein enriched in astrocytes 15
ENSSSCP00000011319	32	0.915088	0.100302	SMC3	structural maintenance of chromosomes 3
ENSSSCP00000017173	2	1.07249	0.100601	ABCB6	ATP-binding cassette, sub-family B (MDR/TAP), member 6
ENSSSCP00000021900	1	0.862666	0.100709	MYH7	Uncharacterized protein
ENSSSCP00000008561	3	0.850275	0.101129	NME3	NME/NM23 nucleoside diphosphate kinase 3
ENSSSCP00000024864	8	1.10877	0.101182	CSRP1	cysteine and glycine-rich protein 1
ENSSSCP00000011192	1	0.288224	0.101313	BLNK	B-cell linker
ENSSSCP00000025761	3	0.626712	0.102276	KRT77	keratin 77
ENSSSCP00000001145	9	0.931932	0.102465	DEK	DEK oncogene
ENSSSCP00000027841	1	0.894082	0.102638	GMPPA	Uncharacterized protein
ENSSSCP00000014734	10	0.898211	0.103015	CHERP	calcium homeostasis endoplasmic reticulum protein
ENSSSCP00000005381	1	0.843921	0.103277	RPS29	|1|ENSSSCG00000005003|ENSSSCT00000005518
ENSSSCP00000004751	9	0.920575	0.103849	CDC40	cell division cycle 40
ENSSSCP00000010505	1	1.15676	0.104115	CCDC60	coiled-coil domain containing 60
ENSSSCP00000017826	3	0.842798	0.10429	BRIX1	BRX1, biogenesis of ribosomes, homolog (S. cerevisiae)
ENSSSCP00000004298	4	0.899436	0.105698	NFYC	nuclear transcription factor Y, gamma
ENSSSCP00000026772	1	0.896847	0.105869	SLC25A35	solute carrier family 25, member 35
ENSSSCP00000027437	1	0.536604	0.105945	PCD1A	Sus scrofa CD1 antigen (CD1.1), mRNA.
ENSSSCP00000006111	9	0.926385	0.106003	EXOSC2	exosome component 2
ENSSSCP00000027459	1	0.803581	0.106339	ASAP2	Uncharacterized protein
ENSSSCP00000017980	3	0.842756	0.106639	MCCC2	|16|ENSSSCG00000016971|ENSSSCT00000018480
ENSSSCP00000027296	4	0.781305	0.107159	ZC3H11A	zinc finger CCCH-type containing 11A
ENSSSCP00000014763	3	0.706165	0.107226	COLGALT1	Glycosyltransferase 25 domain containing 1; Uncharacterized protein
ENSSSCP00000025522	4	1.10754	0.107508	EIF2B3	eukaryotic translation initiation factor 2B, subunit 3 gamma, 58kDa
ENSSSCP00000013857	8	1.22309	0.107899	PRDX5	peroxiredoxin 5
ENSSSCP00000012697	23	1.06176	0.108215	ATP6V1A	ATPase, H+ transporting, lysosomal 70kDa, V1 subunit A
ENSSSCP00000028096	9	0.910673	0.108633		Uncharacterized protein
ENSSSCP00000020286	2	0.847734	0.109071	RUNX3	runt-related transcription factor 3
ENSSSCP00000015923	1	0.838286	0.109148	AASDHPPT	aminoadipate-semialdehyde dehydrogenase-phosphopantetheinyl transferase
ENSSSCP00000006926	3	1.17772	0.109349	LAMTOR2	late endosomal/lysosomal adaptor, MAPK and MTOR activator 2
ENSSSCP00000027862	29	0.929259	0.109371	HNRNPUL2	|2|ENSSSCG00000028542|ENSSSCT00000030161
ENSSSCP00000013592	11	0.867318	0.109866	IDH3G	isocitrate dehydrogenase 3 (NAD+) gamma
ENSSSCP00000014949	1	0.755264	0.109984	CLTB	clathrin, light chain B
ENSSSCP00000018832	24	0.943395	0.109986	SUPT6H	suppressor of Ty 6 homolog (S. cerevisiae)
ENSSSCP00000027625	1	1.35273	0.110358	PRPF18	Uncharacterized protein
ENSSSCP00000005732	2	0.857313	0.111214	GLIPR2	Uncharacterized protein
ENSSSCP00000024079	1	0.657302	0.111281	GRIPAP1	GRIP1 associated protein 1
ENSSSCP00000004914	3	0.879259	0.111349	PPIB	Peptidyl-prolyl cis-trans isomerase
ENSSSCP00000016415	1	0.435716	0.111452	METTL13	methyltransferase like 13
ENSSSCP00000007751	4	1.28824	0.112283	DYNLRB1	dynein, light chain, roadblock-type 1
ENSSSCP00000022159	8	1.1518	0.112801	GLO1	glyoxalase I
ENSSSCP00000025582	1	0.923571	0.112892	DIS3L2	Uncharacterized protein
ENSSSCP00000016031	12	0.759471	0.113153	HMBS	Sus scrofa hydroxymethylbilane synthase (HMBS), mRNA.
ENSSSCP00000016017	2	0.83171	0.113992	CD3G	Sus scrofa CD3g molecule, gamma (CD3-TCR complex) (CD3G), mRNA.
ENSSSCP00000016961	2	0.587178	0.114302	CWC22	CWC22 spliceosome-associated protein homolog (S. cerevisiae)
ENSSSCP00000009402	1	0.664771	0.114443	SLAIN2	SLAIN motif family, member 2
ENSSSCP00000015879	5	0.880039	0.114454	MRE11A	MRE11 meiotic recombination 11 homolog A (S. cerevisiae)
ENSSSCP00000015173	5	1.38449	0.114889	HINT1	histidine triad nucleotide binding protein 1
ENSSSCP00000027638	2	0.630711	0.115018	ISG15	ISG15 ubiquitin-like modifier
ENSSSCP00000007493	2	0.834608	0.115385	POLB	polymerase (DNA directed), beta
ENSSSCP00000005439	12	1.15076	0.115415	KTN1	kinectin 1 (kinesin receptor)
ENSSSCP00000026815	6	1.27516	0.11629	SOD1	Sus scrofa superoxide dismutase 1, soluble (SOD1), mRNA.
ENSSSCP00000000108	35	0.925442	0.116354	DDX17	DEAD (Asp-Glu-Ala-Asp) box helicase 17
ENSSSCP00000014596	7	1.23283	0.116879	TNPO2	transportin 2
ENSSSCP00000010761	6	1.19938	0.117231	UBE2L3	Sus scrofa ubiquitin-conjugating enzyme E2L 3 (UBE2L3), mRNA.
ENSSSCP00000020060	10	0.80558	0.117458	PRPF6	pre-mRNA processing factor 6
ENSSSCP00000024491	2	1.18449	0.117482	TSG101	|2|ENSSSCG00000021729|ENSSSCT00000030662
ENSSSCP00000010512	5	0.875077	0.117629	SUDS3	suppressor of defective silencing 3 homolog (S. cerevisiae)
ENSSSCP00000004008	5	0.874771	0.117716	SNRPD1	small nuclear ribonucleoprotein D1 polypeptide 16kDa
ENSSSCP00000010073	1	0.551685	0.118014	RGCC	regulator of cell cycle
ENSSSCP00000011807	2	1.39495	0.118093	THNSL1	threonine synthase-like 1 (S. cerevisiae)
ENSSSCP00000010143	1	1.49911	0.11832	ABCC4	Uncharacterized protein
ENSSSCP00000018863	3	1.11118	0.11866	ABR	active BCR-related
ENSSSCP00000022764	12	1.06784	0.119142	AIMP1	Sus scrofa aminoacyl tRNA synthetase complex-interacting multifunctional protein 1 (AIMP1), mRNA.
ENSSSCP00000016602	1	1.28587	0.119178	YOD1	YOD1 deubiquitinase
ENSSSCP00000014450	2	1.1879	0.119493	RPS28	Sus scrofa ribosomal protein S28 (RPS28), mRNA.
ENSSSCP00000011315	27	0.934466	0.119706	ADD3	adducin 3 (gamma)
ENSSSCP00000001641	2	1.27126	0.119775	CUTA	cutA divalent cation tolerance homolog (E. coli)
ENSSSCP00000004295	13	1.11105	0.119903	CTPS1	CTP synthase 1
ENSSSCP00000005415	16	0.852052	0.120814	ERO1A	Sus scrofa ERO1-like (S. cerevisiae) (ERO1L), mRNA.
ENSSSCP00000010729	3	1.31709	0.120877	GGT1	Sus scrofa gamma-glutamyltransferase 1 (GGT1), mRNA.
ENSSSCP00000022919	1	0.796462	0.120914	PIP4K2B	phosphatidylinositol-5-phosphate 4-kinase, type II, beta
ENSSSCP00000023434	1	1.94689	0.121088	CLPB	|GL894627.1|ENSSSCG00000022887|ENSSSCT00000023643
ENSSSCP00000002082	5	0.824962	0.12114	EDC3	enhancer of mRNA decapping 3
ENSSSCP00000019827	4	1.22107	0.12122	PFDN1	prefoldin subunit 1
ENSSSCP00000014466	1	1.25986	0.121416	ACP5	acid phosphatase 5, tartrate resistant
ENSSSCP00000025967	1	0.646478	0.121615	C12orf45	chromosome 12 open reading frame 45
ENSSSCP00000015324	1	1.21011	0.121615	NR3C1	Sus scrofa nuclear receptor subfamily 3, group C, member 1 (glucocorticoid receptor) (NR3C1), mRNA.
ENSSSCP00000020641	28	0.938864	0.121919	SON	SON DNA binding protein
ENSSSCP00000002626	12	0.923472	0.12273	ZC3H14	zinc finger CCCH-type containing 14
ENSSSCP00000025941	6	1.49852	0.122947	CKB	creatine kinase, brain
ENSSSCP00000020097	23	0.908778	0.123408	HSPA1B	Sus scrofa heat shock protein 70.2 (HSP70.2), mRNA.
ENSSSCP00000000129	8	1.34099	0.124711	LGALS1	lectin, galactoside-binding, soluble, 1
ENSSSCP00000013250	5	1.43103	0.124912	SH3BGRL	SH3 domain binding glutamic acid-rich protein like
ENSSSCP00000006647	1	0.405551	0.125233	NSMAF	neutral sphingomyelinase (N-SMase) activation associated factor
ENSSSCP00000021331	18	1.10391	0.125487	VPS35	vacuolar protein sorting 35 homolog (S. cerevisiae)
ENSSSCP00000014731	17	1.13675	0.125814	EPS15L1	epidermal growth factor receptor pathway substrate 15-like 1
ENSSSCP00000004285	2	0.839456	0.126075	PPIH	peptidylprolyl isomerase H (cyclophilin H)
ENSSSCP00000016185	1	1.22752	0.126259	THYN1	Uncharacterized protein
ENSSSCP00000011403	3	1.06831	0.12626	ATE1	arginyltransferase 1
ENSSSCP00000016890	17	0.873791	0.126353	SSB	Sjogren syndrome antigen B (autoantigen La)
ENSSSCP00000002108	38	1.04163	0.126434	PKM	pyruvate kinase, muscle
ENSSSCP00000021131	1	0.49251	0.126563	PLEKHO2	Uncharacterized protein
ENSSSCP00000011382	2	0.802703	0.12664	GRK5	G protein-coupled receptor kinase 5
ENSSSCP00000019975	6	1.10002	0.127851	DCUN1D1	DCN1, defective in cullin neddylation 1, domain containing 1
ENSSSCP00000030177	1	0.892197	0.128135	NFKB1	Sus scrofa nuclear factor of kappa light polypeptide gene enhancer in B-cells 1 (NFKB1), mRNA.
ENSSSCP00000021561	3	0.878044	0.128453	MDH1	malate dehydrogenase, cytoplasmic
ENSSSCP00000004510	7	1.11173	0.128691	RPS12	Sus scrofa ribosomal protein S12 (RPS12), mRNA.
ENSSSCP00000027080	9	0.958325	0.128775	POLR2E	polymerase (RNA) II (DNA directed) polypeptide E, 25kDa
ENSSSCP00000008677	44	0.892324	0.129186	SNRNP200	Uncharacterized protein
ENSSSCP00000014599	1	1.13871	0.129287	GCDH	Uncharacterized protein
ENSSSCP00000022207	6	0.750645	0.129388	KRT10	keratin 10
ENSSSCP00000008146	13	1.0949	0.129436	ARPC1B	actin related protein 2/3 complex, subunit 1B, 41kDa
ENSSSCP00000013667	8	1.15868	0.12969	NAP1L4	nucleosome assembly protein 1-like 4
ENSSSCP00000000750	1	1.31671	0.13013	TAPBPL	TAP binding protein-like
ENSSSCP00000013615	1	1.44428	0.130356	TMLHE	trimethyllysine hydroxylase, epsilon
ENSSSCP00000013714	10	1.1037	0.130412	GSTP1	Uncharacterized protein
ENSSSCP00000022646	32	0.937552	0.130775	SUPT16H	suppressor of Ty 16 homolog (S. cerevisiae)
ENSSSCP00000018469	11	0.655313	0.131566	JUP	Sus scrofa junction plakoglobin (JUP), mRNA.
ENSSSCP00000021841	2	0.609303	0.132105	CSTB	Sus scrofa cystatin B (stefin B) (CSTB), mRNA.
ENSSSCP00000025021	1	0.744301	0.13247	PELP1	Uncharacterized protein
ENSSSCP00000016156	3	1.13985	0.132626	ETS1	v-ets avian erythroblastosis virus E26 oncogene homolog 1
ENSSSCP00000002713	8	0.900794	0.132874	VRK1	vaccinia related kinase 1
ENSSSCP00000011874	13	0.84991	0.133011	RBM17	RNA binding motif protein 17
ENSSSCP00000015155	6	1.2243	0.133145	ALDH7A1	aldehyde dehydrogenase 7 family, member A1
ENSSSCP00000027432	1	0.65194	0.133352	DNASE1L1	deoxyribonuclease I-like 1
ENSSSCP00000016904	10	0.909908	0.133493	HAT1	histone acetyltransferase 1
ENSSSCP00000025040	3	1.18886	0.133644	PDLIM1	Uncharacterized protein
ENSSSCP00000003267	2	0.818977	0.133661	TGFB1	transforming growth factor beta-1 precursor
ENSSSCP00000015699	4	1.22716	0.133707	TRIM21	tripartite motif containing 21
ENSSSCP00000012007	1	0.888366	0.135124	WDR48	WD repeat domain 48
ENSSSCP00000009093	1	0.597949	0.135305	LBH	limb bud and heart development
ENSSSCP00000002055	22	0.888791	0.135822	SIN3A	SIN3 transcription regulator family member A
ENSSSCP00000008359	5	1.0775	0.136085	RBBP6	retinoblastoma binding protein 6
ENSSSCP00000001767	1	1.45886	0.136338	MED20	mediator complex subunit 20
ENSSSCP00000012325	2	1.48813	0.137429	BRK1	BRICK1, SCAR/WAVE actin-nucleating complex subunit
ENSSSCP00000000801	1	1.15714	0.137491	WNK1	WNK lysine deficient protein kinase 1
ENSSSCP00000014250	19	1.05587	0.137768	EIF4G2	eukaryotic translation initiation factor 4 gamma, 2
ENSSSCP00000006446	9	1.07487	0.137808	EIF3E	|4|ENSSSCG00000006033|ENSSSCT00000006622
ENSSSCP00000010514	13	1.12703	0.138085	PEBP1	phosphatidylethanolamine binding protein 1
ENSSSCP00000020231	1	0.706612	0.138309	RAVER2	ribonucleoprotein, PTB-binding 2
ENSSSCP00000022341	4	0.858482	0.138321	EPB41L2	Uncharacterized protein
ENSSSCP00000017418	12	1.09683	0.138824	NUB1	negative regulator of ubiquitin-like proteins 1
ENSSSCP00000021537	1	1.08961	0.139104	PIN4	protein (peptidylprolyl cis/trans isomerase) NIMA-interacting, 4 (parvulin)
ENSSSCP00000013668	14	0.885431	0.139252	CARS	cysteinyl-tRNA synthetase
ENSSSCP00000022277	3	1.25976	0.139269	RNASE4	ribonuclease, RNase A family, 4
ENSSSCP00000006234	4	1.46767	0.139414	PHPT1	phosphohistidine phosphatase 1
ENSSSCP00000005876	1	0.757439	0.139752	RGS3	Uncharacterized protein
ENSSSCP00000011242	1	0.742194	0.140007	BLOC1S2	biogenesis of lysosomal organelles complex-1, subunit 2
ENSSSCP00000027197	5	1.13505	0.140307	FOXP1	Uncharacterized protein
ENSSSCP00000022726	4	1.34303	0.140515	APOBR	apolipoprotein B receptor
ENSSSCP00000022103	1	0.670665	0.140542	METTL10	methyltransferase like 10
ENSSSCP00000006927	2	1.22223	0.140802	UBQLN4	ubiquilin 4
ENSSSCP00000022340	2	1.22136	0.140841	UBL5	Sus scrofa ubiquitin-like 5 (UBL5), mRNA.
ENSSSCP00000012532	11	0.940194	0.140853	ACTL6A	actin-like 6A
ENSSSCP00000001540	1	0.313908	0.141319	EGFL8	Sus scrofa EGF-like-domain, multiple 8 (EGFL8), mRNA.
ENSSSCP00000025665	1	1.43516	0.141703	D2HGDH	|GL893280.1|ENSSSCG00000021390|ENSSSCT00000024991
ENSSSCP00000010219	2	0.818416	0.141738	MPHOSPH8	M-phase phosphoprotein 8
ENSSSCP00000015100	2	0.748764	0.142197	MAN2A1	mannosidase, alpha, class 2A, member 1
ENSSSCP00000015747	4	0.828259	0.143184	RAB6C	RAB6C, member RAS oncogene family
ENSSSCP00000027258	1	0.702383	0.143211	BMP2K	BMP2 inducible kinase
ENSSSCP00000006383	9	1.34019	0.143368	MTSS1	metastasis suppressor 1
ENSSSCP00000009461	1	0.746325	0.143393	GUCY1B3	guanylate cyclase 1, soluble, beta 3
ENSSSCP00000027194	1	0.907811	0.143546	DCTN6	Sus scrofa dynactin 6 (DCTN6), mRNA.
ENSSSCP00000020874	2	0.713966	0.143628	ARHGEF9	Uncharacterized protein
ENSSSCP00000014722	9	1.5596	0.14368	TPM4	Sus scrofa tropomyosin 4 (TPM4), mRNA.
ENSSSCP00000014811	10	1.14432	0.143828	GMIP	GEM interacting protein
ENSSSCP00000017902	2	1.28698	0.144128	NDUFS4	NADH dehydrogenase (ubiquinone) Fe-S protein 4, 18kDa (NADH-coenzyme Q reductase)
ENSSSCP00000006191	5	0.931959	0.144312	TXNL4A	thioredoxin-like 4A
ENSSSCP00000004871	2	0.909071	0.144409	MBD1	methyl-CpG binding domain protein 1
ENSSSCP00000003965	8	1.14035	0.14485	PABPC4	poly(A) binding protein, cytoplasmic 4 (inducible form)
ENSSSCP00000011962	27	0.771102	0.145079	TOP2B	DNA topoisomerase 2
ENSSSCP00000013819	10	0.908226	0.145203	DPF2	D4, zinc and double PHD fingers family 2
ENSSSCP00000030156	4	1.39717	0.145413	PYCARD	PYD and CARD domain containing
ENSSSCP00000010731	4	0.872219	0.145471	SNRPD3	small nuclear ribonucleoprotein D3 polypeptide 18kDa
ENSSSCP00000026557	2	1.39302	0.145509	RABGAP1	|1|ENSSSCG00000020743|ENSSSCT00000024937
ENSSSCP00000016018	2	0.818764	0.145517	UBE4A	ubiquitination factor E4A
ENSSSCP00000023249	8	0.895852	0.146002	METTL3	methyltransferase like 3
ENSSSCP00000025817	3	0.708842	0.146243	H1F0	Uncharacterized protein
ENSSSCP00000002553	2	1.76643	0.146726	COQ6	coenzyme Q6 monooxygenase
ENSSSCP00000007058	2	1.17741	0.146898	SNX27	sorting nexin family member 27
ENSSSCP00000023228	4	1.15204	0.147205	PSMF1	Sus scrofa proteasome (prosome, macropain) inhibitor subunit 1 (PI31) (PSMF1), mRNA.
ENSSSCP00000004436	8	1.11898	0.147595	PCMT1	Sus scrofa protein-L-isoaspartate (D-aspartate) O-methyltransferase (PCMT1), mRNA.
ENSSSCP00000016615	4	0.841664	0.14805	ARHGAP15	Uncharacterized protein
ENSSSCP00000024867	12	0.918868	0.148141	RBM25	RNA binding motif protein 25
ENSSSCP00000015817	2	0.746036	0.148198	ATP1B3	Uncharacterized protein
ENSSSCP00000024388	1	1.16642	0.14821	USP3	Uncharacterized protein
ENSSSCP00000019052	1	0.669173	0.148583	VAMP2	Uncharacterized protein
ENSSSCP00000025669	11	1.18173	0.149209	GMPR2	guanosine monophosphate reductase 2
ENSSSCP00000014807	7	1.11658	0.149385	ARMC6	armadillo repeat containing 6
ENSSSCP00000018896	19	1.05396	0.149531	PAFAH1B1	platelet-activating factor acetylhydrolase 1b, regulatory subunit 1 (45kDa)
ENSSSCP00000014903	3	1.17605	0.149597	SQSTM1	sequestosome 1
ENSSSCP00000019005	10	1.11969	0.149723	EIF5A	|3|ENSSSCG00000017939|ENSSSCT00000019523
ENSSSCP00000007654	5	1.21876	0.149759	FKBP1A	|17|ENSSSCG00000007188|ENSSSCT00000007865
ENSSSCP00000016763	1	1.86152	0.149949	BAG4	|15|ENSSSCG00000015817|ENSSSCT00000017225
ENSSSCP00000011209	9	1.06241	0.150017	MMS19	MMS19 nucleotide excision repair homolog (S. cerevisiae)
ENSSSCP00000010100	6	0.815753	0.150063	DIS3	DIS3 mitotic control homolog (S. cerevisiae)
ENSSSCP00000006329	8	0.859687	0.1501	BOP1	Uncharacterized protein
ENSSSCP00000028467	1	0.485144	0.150404	BTK	Uncharacterized protein
ENSSSCP00000020154	2	1.32107	0.150476	S100A6	S100 calcium binding protein A6
ENSSSCP00000019283	7	0.945107	0.150662	SMCHD1	Uncharacterized protein
ENSSSCP00000011671	1	0.628985	0.151136	FBP1	fructose-1,6-bisphosphatase 1
ENSSSCP00000020248	7	1.23379	0.151217	LZIC	leucine zipper and CTNNBIP1 domain containing
ENSSSCP00000003436	2	1.32084	0.151436	PIH1D1	PIH1 domain containing 1
ENSSSCP00000025214	19	1.0766	0.151537	TNPO1	transportin 1
ENSSSCP00000019589	1	0.682571	0.152335	EIF4EBP1	eukaryotic translation initiation factor 4E binding protein 1
ENSSSCP00000001168	17	1.08046	0.152603	FAM65B	family with sequence similarity 65, member B
ENSSSCP00000023519	4	0.851079	0.152634	XPO1	Uncharacterized protein
ENSSSCP00000006593	8	0.851126	0.153152	RPL7	Ribosomal protein L7
ENSSSCP00000007036	1	1.33233	0.153723	XP32	chromosome 1 open reading frame 68
ENSSSCP00000002767	4	1.48424	0.153974	PLD4	phospholipase D family, member 4
ENSSSCP00000013506	4	0.880867	0.154131	RBMX	RNA binding motif protein, X-linked
ENSSSCP00000005171	7	1.05736	0.154191	AQR	Uncharacterized protein
ENSSSCP00000014117	14	0.876794	0.15465	API5	apoptosis inhibitor 5
ENSSSCP00000028107	6	0.863998	0.154739	PA2G4	Uncharacterized protein
ENSSSCP00000010931	21	0.862923	0.154745	HK1	hexokinase 1
ENSSSCP00000007985	10	0.961649	0.154845	CSTF1	Sus scrofa cleavage stimulation factor, 3' pre-RNA, subunit 1, 50kDa (CSTF1), mRNA.
ENSSSCP00000004375	10	0.889161	0.154927	ACAT2	acetyl-CoA acetyltransferase 2
ENSSSCP00000021763	2	0.821739	0.155655	EMC8	ER membrane protein complex subunit 8
ENSSSCP00000016385	32	0.925096	0.155778	PDIA4	protein disulfide isomerase family A, member 4
ENSSSCP00000011378	46	1.04595	0.15614	EIF3A	eukaryotic translation initiation factor 3, subunit A
ENSSSCP00000007061	3	1.19593	0.156258	POGZ	pogo transposable element with ZNF domain
ENSSSCP00000013564	1	0.914891	0.156606	CETN2	centrin, EF-hand protein, 2
ENSSSCP00000010750	2	1.32617	0.156921	IGLC7	Uncharacterized protein
ENSSSCP00000017843	6	1.81808	0.157284	NIPBL	Nipped-B homolog (Drosophila)
ENSSSCP00000027018	1	0.411549	0.157375	EFR3A	Uncharacterized protein
ENSSSCP00000016607	2	1.52127	0.157471	CD55	CD55 molecule, decay accelerating factor for complement (Cromer blood group)
ENSSSCP00000026535	6	0.879693	0.157539	ZNF22	zinc finger protein 22
ENSSSCP00000026093	1	1.26768	0.157653	SMCHD1	Uncharacterized protein
ENSSSCP00000023115	23	1.10235	0.15783	RRBP1	ribosome binding protein 1
ENSSSCP00000016308	2	0.804166	0.158058	CDCA7L	cell division cycle associated 7-like
ENSSSCP00000003790	8	1.0731	0.15821	AKR7L	aldo-keto reductase family 7-like
ENSSSCP00000006140	3	0.906393	0.158323	GTF3C4	general transcription factor IIIC, polypeptide 4, 90kDa
ENSSSCP00000023704	24	0.926265	0.158391	SRRT	serrate RNA effector molecule homolog (Arabidopsis)
ENSSSCP00000025751	2	1.21455	0.159061	VPS33A	Sus scrofa vacuolar protein sorting 33 homolog A (S. cerevisiae) (VPS33A), mRNA.
ENSSSCP00000008315	6	0.916551	0.159548	RNF40	ring finger protein 40, E3 ubiquitin protein ligase
ENSSSCP00000009232	3	1.1963	0.159674	ACP1	Uncharacterized protein
ENSSSCP00000010455	12	1.18082	0.159702	CLIP1	CAP-GLY domain containing linker protein 1
ENSSSCP00000016719	1	1.14126	0.159954	CDKN2AIP	Uncharacterized protein
ENSSSCP00000002564	4	1.15336	0.160015	NPC2	Sus scrofa Niemann-Pick disease, type C2 (NPC2), mRNA.
ENSSSCP00000000743	21	0.905658	0.160837	CHD4	Chromodomain-helicase-DNA-binding protein 4; Uncharacterized protein
ENSSSCP00000009038	1	0.852579	0.161411	THUMPD2	THUMP domain containing 2
ENSSSCP00000010466	8	1.33587	0.161732	PSMD9	Uncharacterized protein
ENSSSCP00000012785	3	1.1318	0.163421	GBE1	Uncharacterized protein
ENSSSCP00000017382	17	0.861863	0.163519	ESYT2	extended synaptotagmin-like protein 2
ENSSSCP00000031011	1	1.09689	0.163935	HCFC1	host cell factor C1 (VP16-accessory protein)
ENSSSCP00000018950	5	1.1792	0.164433	TXNDC17	thioredoxin domain containing 17
ENSSSCP00000006182	1	0.866792	0.164533	IER3IP1	Uncharacterized protein
ENSSSCP00000001575	5	1.1467	0.165392	HLA-DQB1	Sus scrofa SLA-DQ beta1 domain (SLA-DQB1), mRNA.
ENSSSCP00000011509	3	1.34327	0.165586	UBFD1	ubiquitin family domain containing 1
ENSSSCP00000014960	3	0.884227	0.166245	UTP15	UTP15, U3 small nucleolar ribonucleoprotein, homolog (S. cerevisiae)
ENSSSCP00000010441	2	1.42259	0.166794	RILPL2	Rab interacting lysosomal protein-like 2
ENSSSCP00000008237	3	1.14738	0.166995	WBSCR22	Williams Beuren syndrome chromosome region 22
ENSSSCP00000026002	8	1.10918	0.167111	G3BP2	GTPase activating protein (SH3 domain) binding protein 2
ENSSSCP00000020541	1	1.40447	0.167187	HIST2H3A	Histone H3
ENSSSCP00000003580	19	1.13937	0.167245	PPP6R1	protein phosphatase 6, regulatory subunit 1
ENSSSCP00000006841	26	0.760611	0.167396	MNDA	myeloid cell nuclear differentiation antigen
ENSSSCP00000015245	5	0.850072	0.167602	KDM3B	lysine (K)-specific demethylase 3B
ENSSSCP00000004478	2	1.28609	0.167717	ABRACL	ABRA C-terminal like
ENSSSCP00000025405	15	0.912583	0.16787	RBM14	RNA binding motif protein 14
ENSSSCP00000009652	16	0.756373	0.168048	SMARCA5	SWI/SNF related, matrix associated, actin dependent regulator of chromatin, subfamily a, member 5
ENSSSCP00000002867	1	0.551262	0.16809	MAP1LC3B	Sus scrofa microtubule-associated protein 1 light chain 3 beta (MAP1LC3B), mRNA.
ENSSSCP00000020193	1	1.22172	0.168157	ORC2	origin recognition complex, subunit 2
ENSSSCP00000004101	5	1.13591	0.168494	SRSF11	Sus scrofa serine/arginine-rich splicing factor 11 (SRSF11), mRNA.
ENSSSCP00000012016	1	0.706576	0.168785	EIF1B	Sus scrofa translation factor sui1-like protein (LOC414417), mRNA.
ENSSSCP00000013826	1	0.844511	0.168876	MRPL49	mitochondrial ribosomal protein L49
ENSSSCP00000007407	2	1.17022	0.168896	BCL10	Sus scrofa B-cell CLL/lymphoma 10 (BCL10), mRNA.
ENSSSCP00000010768	13	1.19241	0.169004	CRKL	v-crk avian sarcoma virus CT10 oncogene homolog-like
ENSSSCP00000024762	1	0.619227	0.16933	MEAF6	MYST/Esa1-associated factor 6
ENSSSCP00000006075	4	1.15102	0.169843	CRAT	carnitine O-acetyltransferase
ENSSSCP00000009706	12	1.22947	0.170249	ANXA5	annexin A5
ENSSSCP00000004733	3	1.15919	0.170451	SNX3	sorting nexin 3
ENSSSCP00000017727	4	1.10564	0.170612	PPIA	Sus scrofa peptidylprolyl isomerase A (cyclophilin A) (PPIA), mRNA.
ENSSSCP00000024351	5	1.5805	0.170654	PPME1	protein phosphatase methylesterase 1
ENSSSCP00000009573	21	1.07837	0.170693	USO1	USO1 vesicle transport factor
ENSSSCP00000024280	2	0.779743	0.170919	RFTN1	raftlin, lipid raft linker 1
ENSSSCP00000017882	3	1.11349	0.17116	PAIP1	poly(A) binding protein interacting protein 1
ENSSSCP00000017530	2	1.05087	0.171608	EXOC4	Uncharacterized protein
ENSSSCP00000008317	1	1.39402	0.171635	PHKG2	phosphorylase kinase, gamma 2 (testis)
ENSSSCP00000011119	7	0.903648	0.171684	CSTF2T	cleavage stimulation factor, 3' pre-RNA, subunit 2, 64kDa, tau variant
ENSSSCP00000023912	6	1.16712	0.17205	SPTBN2	Uncharacterized protein
ENSSSCP00000000168	3	1.05675	0.17243	PWP1	PWP1 homolog (S. cerevisiae)
ENSSSCP00000012368	2	1.31439	0.172582	CHCHD4	coiled-coil-helix-coiled-coil-helix domain containing 4
ENSSSCP00000004795	3	1.66776	0.172887	RWDD1	RWD domain containing 1
ENSSSCP00000004479	6	1.17929	0.173251	REPS1	RALBP1 associated Eps domain containing 1
ENSSSCP00000005094	9	1.12431	0.173405	SNAP23	synaptosomal-associated protein, 23kDa
ENSSSCP00000006811	5	1.13674	0.173497	DCAF8	Sus scrofa DDB1 and CUL4 associated factor 8 (DCAF8), mRNA.
ENSSSCP00000023024	1	1.08936	0.173664	HDAC1	Histone deacetylase
ENSSSCP00000009001	1	0.630344	0.173809	TTC7A	tetratricopeptide repeat domain 7A
ENSSSCP00000013753	1	0.712978	0.174325	CCS	Sus scrofa copper chaperone for superoxide dismutase (CCS), mRNA.
ENSSSCP00000016962	13	0.911459	0.174835	ITGA4	Integrin, alpha 4 (Antigen CD49D, alpha 4 subunit of VLA-4 receptor); Uncharacterized protein
ENSSSCP00000016804	21	0.884459	0.175301	UGGT1	Uncharacterized protein
ENSSSCP00000024980	1	0.798917	0.175435	C16orf54	chromosome 16 open reading frame 54
ENSSSCP00000022073	1	0.900557	0.175503	ADSS	Adenylosuccinate synthetase
ENSSSCP00000025087	5	0.822354	0.175629	NOMO1	Uncharacterized protein
ENSSSCP00000020845	6	0.881128	0.17655		|2|ENSSSCG00000024211|ENSSSCT00000031818
ENSSSCP00000016772	2	1.11427	0.176683	PROSC	proline synthetase co-transcribed homolog (bacterial)
ENSSSCP00000028854	1	1.17752	0.176776	DOCK11	Uncharacterized protein
ENSSSCP00000007111	1	1.15466	0.176943	HIST2H2AB	histone cluster 2, H2ab
ENSSSCP00000002922	2	1.44477	0.17698	GABARAPL2	GABA(A) receptor-associated protein-like 2
ENSSSCP00000002960	5	1.05049	0.177038	IST1	Uncharacterized protein
ENSSSCP00000005129	1	0.919306	0.17704	VPS18	vacuolar protein sorting 18 homolog (S. cerevisiae)
ENSSSCP00000022510	5	1.22483	0.177082	C9orf78	chromosome 9 open reading frame 78
ENSSSCP00000023669	4	1.27712	0.177084	ATPIF1	Sus scrofa ATPase inhibitory factor 1 (ATPIF1), nuclear gene encoding mitochondrial protein, mRNA.
ENSSSCP00000031107	1	0.854037	0.177099	SMARCA4	SWI/SNF related, matrix associated, actin dependent regulator of chromatin, subfamily a, member 4
ENSSSCP00000009847	1	0.783391	0.177114	FAM175A	family with sequence similarity 175, member A
ENSSSCP00000015066	4	1.20077	0.177259	GLRX	Sus scrofa glutaredoxin (thioltransferase) (GLRX), mRNA.
ENSSSCP00000016030	1	1.14574	0.177714	VPS11	vacuolar protein sorting 11 homolog (S. cerevisiae)
ENSSSCP00000014491	1	1.18408	0.17783	QTRT1	queuine tRNA-ribosyltransferase 1
ENSSSCP00000003386	3	0.881638	0.17851	LIG1	ligase I, DNA, ATP-dependent
ENSSSCP00000018645	4	1.11783	0.178579	NME1	Sus scrofa non-metastatic cells 1, protein (NM23A) expressed in (NME1), mRNA.
ENSSSCP00000011090	5	1.27671	0.179083	WASHC2A	Uncharacterized protein
ENSSSCP00000027670	3	1.23305	0.179199	DTD2	Uncharacterized protein
ENSSSCP00000014771	2	1.14831	0.180108	CCDC124	coiled-coil domain containing 124
ENSSSCP00000012125	14	1.0639	0.180187	IMPDH2	IMP (inosine 5'-monophosphate) dehydrogenase 2
ENSSSCP00000000122	4	1.24487	0.180638	MICALL1	MICAL-like 1
ENSSSCP00000011379	1	1.14397	0.18131	FAM45A	family with sequence similarity 45, member A
ENSSSCP00000012711	8	1.0862	0.182484	ATG3	autophagy related 3
ENSSSCP00000014123	2	0.855572	0.183063	TRAF6	Sus scrofa TNF receptor-associated factor 6 (TRAF6), mRNA.
ENSSSCP00000007671	14	0.956455	0.183413	CSNK2A1	Uncharacterized protein
ENSSSCP00000002919	18	0.934464	0.183509	KARS	lysyl-tRNA synthetase
ENSSSCP00000003322	1	0.853898	0.18391	SMG9	SMG9 nonsense mediated mRNA decay factor
ENSSSCP00000011981	12	1.05663	0.184031	DYNC1LI1	dynein, cytoplasmic 1, light intermediate chain 1
ENSSSCP00000019843	1	0.82653	0.184112	JMJD6	jumonji domain containing 6
ENSSSCP00000015647	7	0.461633	0.184232	HBB	Sus scrofa hemoglobin, beta (HBB), mRNA.
ENSSSCP00000013290	5	1.19152	0.184318	BTK	Uncharacterized protein
ENSSSCP00000009158	1	0.683289	0.184473	FKBP1B	FK506 binding protein 1B, 12.6 kDa
ENSSSCP00000025556	4	1.17054	0.18477	LXN	latexin
ENSSSCP00000001101	3	1.06716	0.184993	EEF1E1	Sus scrofa eukaryotic translation elongation factor 1 epsilon 1 (EEF1E1), mRNA.
ENSSSCP00000005597	5	0.776609	0.185057	ERMP1	endoplasmic reticulum metallopeptidase 1
ENSSSCP00000007744	10	1.1469	0.185141	CHMP4B	charged multivesicular body protein 4B
ENSSSCP00000000739	2	1.03673	0.18538	NCAPD2	non-SMC condensin I complex, subunit D2
ENSSSCP00000015104	3	0.833445	0.185432	WDR36	WD repeat domain 36
ENSSSCP00000018552	1	0.482012	0.185652	MED1	mediator complex subunit 1
ENSSSCP00000022104	42	0.875981	0.185789	PARP1	poly (ADP-ribose) polymerase 1
ENSSSCP00000014051	15	0.874077	0.186122	NUP160	Uncharacterized protein
ENSSSCP00000001079	8	1.08238	0.186443	RIPK1	receptor (TNFRSF)-interacting serine-threonine kinase 1
ENSSSCP00000009836	3	1.28194	0.18666	NUDT9	nudix (nucleoside diphosphate linked moiety X)-type motif 9
ENSSSCP00000010987	12	1.03494	0.186954	SEC24C	SEC24 family member C
ENSSSCP00000003887	6	0.917482	0.18711	RPA2	replication protein A2, 32kDa
ENSSSCP00000025445	3	0.875884	0.187207	POLDIP2	polymerase (DNA-directed), delta interacting protein 2
ENSSSCP00000019921	5	1.16867	0.187484	CDK5	Sus scrofa cyclin-dependent kinase 5 (LOC733700), mRNA.
ENSSSCP00000016504	4	0.740367	0.188233	FAM129A	family with sequence similarity 129, member A
ENSSSCP00000004876	26	0.878648	0.188386	ME2	malic enzyme 2, NAD(+)-dependent, mitochondrial
ENSSSCP00000011592	8	0.967809	0.188401	ADSS	adenylosuccinate synthetase isozyme 2
ENSSSCP00000007781	4	0.863726	0.188495	NFS1	Sus scrofa nitrogen fixation 1-like protein (LOC100156145), mRNA.
ENSSSCP00000010417	1	1.25064	0.188523	AACS	acetoacetyl-CoA synthetase
ENSSSCP00000011997	3	1.16858	0.188824	OXSR1	oxidative stress responsive 1
ENSSSCP00000013791	5	0.770678	0.189035	CTSW	cathepsin W
ENSSSCP00000003110	1	0.91829	0.189042	GAPDHS	glyceraldehyde-3-phosphate dehydrogenase, spermatogenic
ENSSSCP00000011300	11	1.08032	0.189269	SLK	STE20-like kinase
ENSSSCP00000006800	4	0.849825	0.189336	CD48	CD48 molecule
ENSSSCP00000025526	2	0.81633	0.18936	ARL6IP1	Sus scrofa ADP-ribosylation factor-like 6 interacting protein 1 (ARL6IP1), mRNA.
ENSSSCP00000016481	2	0.624592	0.189691	GLUL	Sus scrofa glutamate-ammonia ligase (GLUL), mRNA.
ENSSSCP00000009757	13	0.914338	0.189797	HADH	Sus scrofa hydroxyacyl-CoA dehydrogenase (HADH), nuclear gene encoding mitochondrial protein, mRNA.
ENSSSCP00000008617	5	1.12503	0.189809	IARS	Uncharacterized protein
ENSSSCP00000017034	4	1.17484	0.190435	HSPE1	heat shock 10kDa protein 1
ENSSSCP00000004178	1	0.805232	0.190685	CC2D1B	Uncharacterized protein
ENSSSCP00000016652	1	1.22767	0.191289	DDX18	Uncharacterized protein
ENSSSCP00000007815	5	0.921923	0.191307	CTNNBL1	Uncharacterized protein
ENSSSCP00000030840	2	0.914406	0.191396	ATRX	alpha thalassemia/mental retardation syndrome X-linked
ENSSSCP00000003419	4	1.15713	0.191719	GYS1	Sus scrofa glycogen synthase 1 (muscle) (GYS1), mRNA.
ENSSSCP00000003129	4	0.923669	0.191912	RBM42	RNA binding motif protein 42
ENSSSCP00000017735	2	0.861703	0.192323	DDX56	DEAD (Asp-Glu-Ala-Asp) box helicase 56
ENSSSCP00000027429	4	0.74093	0.192385	NLE1	notchless homolog 1 (Drosophila)
ENSSSCP00000010989	1	0.747578	0.192874	CHCHD1	coiled-coil-helix-coiled-coil-helix domain containing 1
ENSSSCP00000002836	3	1.41486	0.193188	GSTA4	glutathione S-transferase alpha 4
ENSSSCP00000010111	10	1.26185	0.193452	KCTD12	potassium channel tetramerization domain containing 12
ENSSSCP00000021016	1	0.734135	0.193732	CCDC47	coiled-coil domain containing 47
ENSSSCP00000020424	1	1.37969	0.19411	CLASRP	CLK4-associating serine/arginine rich protein
ENSSSCP00000002703	2	1.19681	0.194365	GLRX5	glutaredoxin 5
ENSSSCP00000001036	2	1.36707	0.194798	SBF1	SET binding factor 1
ENSSSCP00000003690	5	0.854434	0.194811	DFFA	DNA fragmentation factor, 45kDa, alpha polypeptide
ENSSSCP00000026757	4	1.53765	0.195319	MYL9	Sus scrofa myosin, light chain 9, regulatory (MYL9), mRNA.
ENSSSCP00000003880	4	1.09768	0.195357	WASF2	WAS protein family, member 2
ENSSSCP00000021647	47	0.962088	0.195548	FASN	Sus scrofa fatty acid synthase (FASN), mRNA.
ENSSSCP00000012217	8	0.908021	0.195637	PDE12	phosphodiesterase 12
ENSSSCP00000030606	1	0.664979	0.196078	GPSM3	Sus scrofa G-protein signaling modulator 3 (GPSM3), mRNA.
ENSSSCP00000009975	1	1.21384	0.196166	PDS5B	Uncharacterized protein
ENSSSCP00000023812	2	1.06416	0.196403	DDX27	Uncharacterized protein
ENSSSCP00000009520	14	1.08369	0.196721	UBA6	ubiquitin-like modifier activating enzyme 6
ENSSSCP00000011444	13	0.895665	0.196908	OAT	ornithine aminotransferase
ENSSSCP00000027184	22	0.9196	0.196961	NONO	Uncharacterized protein
ENSSSCP00000005748	6	0.910883	0.197666	EXOSC3	exosome component 3
ENSSSCP00000003425	2	1.43425	0.197709	DHDH	Sus scrofa dimeric dihydrodiol dehydrogenase (SUS2DD), mRNA.
ENSSSCP00000025857	5	1.03907	0.198128	PRPF38A	pre-mRNA processing factor 38A
ENSSSCP00000027236	2	1.26961	0.19863	PTTG1IP	pituitary tumor-transforming 1 interacting protein
ENSSSCP00000020444	1	0.835127	0.198988	TRMT5	tRNA methyltransferase 5
ENSSSCP00000021128	1	0.899087	0.199682	TIGAR	chromosome 12 open reading frame 5
ENSSSCP00000003539	12	0.949652	0.200169	PRPF31	pre-mRNA processing factor 31
ENSSSCP00000011729	2	0.934547	0.200343	BAG1	BCL2-associated athanogene
ENSSSCP00000013757	3	1.1155	0.200562	RBM4	|GL896152.2|ENSSSCG00000012938|ENSSSCT00000014143
ENSSSCP00000017132	67	4.10012	0.200993	FN1	fibronectin 1
ENSSSCP00000025030	1	1.34978	0.201046	DDX49	DEAD (Asp-Glu-Ala-Asp) box polypeptide 49
ENSSSCP00000024566	2	0.782445	0.201146	TRIOBP	Uncharacterized protein
ENSSSCP00000014633	1	1.72567	0.201331	RFX1	regulatory factor X, 1 (influences HLA class II expression)
ENSSSCP00000013649	1	0.69597	0.201578	POLR2L	Uncharacterized protein
ENSSSCP00000009122	17	1.55378	0.202459	EMILIN1	elastin microfibril interfacer 1
ENSSSCP00000023391	6	0.847104	0.202468	SPN	sialophorin
ENSSSCP00000004715	14	0.765613	0.20248	PREP	Prolyl endopeptidase
ENSSSCP00000017421	5	0.746019	0.20271	ABCF2	Uncharacterized protein
ENSSSCP00000023926	4	0.877255	0.202752	ATP5L	Sus scrofa ATP synthase, H+ transporting, mitochondrial Fo complex, subunit G (ATP5L), nuclear gene encoding mitochondrial protein, mRNA.
ENSSSCP00000006445	2	0.900142	0.203192	EMC2	ER membrane protein complex subunit 2
ENSSSCP00000007285	12	1.0963	0.204014	PSMA5	Sus scrofa proteasome (prosome, macropain) subunit, alpha type, 5 (PSMA5), mRNA.
ENSSSCP00000024971	10	0.911644	0.204023	PPIA	Uncharacterized protein
ENSSSCP00000000748	3	0.83024	0.204206	ZNF384	zinc finger protein 384
ENSSSCP00000000520	6	0.936891	0.204779	CPSF6	cleavage and polyadenylation specificity factor subunit 6
ENSSSCP00000015547	28	1.18793	0.204845	URGCP	Uncharacterized protein
ENSSSCP00000013862	3	1.26144	0.20486	PPP1R14B	Sus scrofa ubiquitous PKC-potentiated PP1 inhibitor (PHI-1), mRNA.
ENSSSCP00000007961	7	0.922534	0.20523	ADNP	Sus scrofa activity-dependent neuroprotector homeobox (ADNP), mRNA.
ENSSSCP00000005754	1	1.203	0.205299	ALDH1B1	aldehyde dehydrogenase 1 family, member B1
ENSSSCP00000008233	2	0.889516	0.205887	TBL2	transducin (beta)-like 2
ENSSSCP00000020870	1	0.779015	0.20648	TMEM165	transmembrane protein 165
ENSSSCP00000013657	15	0.963448	0.206522	TALDO1	transaldolase 1
ENSSSCP00000005913	7	1.37707	0.206733	STOM	stomatin
ENSSSCP00000017725	5	1.12137	0.206911	CCM2	cerebral cavernous malformation 2
ENSSSCP00000000004	9	1.10772	0.207063	TTC38	tetratricopeptide repeat domain 38
ENSSSCP00000025647	48	0.926084	0.207289	GANAB	glucosidase, alpha; neutral AB
ENSSSCP00000024680	4	1.12621	0.207637	PMM2	Uncharacterized protein
ENSSSCP00000020688	1	0.776513	0.207789	MRPL50	mitochondrial ribosomal protein L50
ENSSSCP00000007895	1	0.68804	0.208239		Sus scrofa pancreatic trypsin inhibitor-like (LOC100158011), transcript variant 2, mRNA.
ENSSSCP00000012406	21	1.10362	0.208323	TF	Serotransferrin; Transferrin
ENSSSCP00000025309	3	1.20551	0.20884		Uncharacterized protein
ENSSSCP00000013198	1	0.808376	0.209033	OGT	Sus scrofa O-linked N-acetylglucosamine (GlcNAc) transferase (UDP-N-acetylglucosamine:polypeptide-N-acetylglucosaminyl transferase) (OGT), mRNA.
ENSSSCP00000017748	1	0.82706	0.209234	STK17A	Uncharacterized protein
ENSSSCP00000009648	23	1.05634	0.209819	ABCE1	ATP-binding cassette, sub-family E (OABP), member 1
ENSSSCP00000007238	1	1.15163	0.209969	RAP1A	RAP1A, member of RAS oncogene family
ENSSSCP00000024730	7	0.900989	0.210035	RBM22	RNA binding motif protein 22
ENSSSCP00000021876	2	1.14862	0.210896	CARHSP1	calcium regulated heat stable protein 1, 24kDa
ENSSSCP00000027363	3	1.42483	0.210932	C3	Uncharacterized protein
ENSSSCP00000017574	25	0.956242	0.211106	SND1	staphylococcal nuclease and tudor domain containing 1
ENSSSCP00000016590	1	0.795099	0.211586	EIF2D	eukaryotic translation initiation factor 2D
ENSSSCP00000014453	2	0.877886	0.212003	RAB11B	RAB11B, member RAS oncogene family
ENSSSCP00000002737	4	1.29139	0.212198	RPS21	Sus scrofa ribosomal protein S21 (RPS21), mRNA.
ENSSSCP00000009266	26	0.944899	0.212499	ADD1	Adducin 1 (Alpha); Sterol regulatory element-binding protein 1
ENSSSCP00000014617	2	1.20925	0.212525	GADD45GIP1	growth arrest and DNA-damage-inducible, gamma interacting protein 1
ENSSSCP00000017384	2	0.927703	0.212718	DNAJB6	DnaJ (Hsp40) homolog, subfamily B, member 6
ENSSSCP00000026086	3	0.865103	0.212742	TRADD	TNFRSF1A-associated via death domain
ENSSSCP00000003404	5	0.939668	0.213372	BAX	Uncharacterized protein
ENSSSCP00000002714	18	0.916481	0.213428	BCL11B	B-cell CLL/lymphoma 11B (zinc finger protein)
ENSSSCP00000012260	9	0.880483	0.213837	EOGT	EGF domain-specific O-linked N-acetylglucosamine (GlcNAc) transferase
ENSSSCP00000006648	2	1.27013	0.213924	SDCBP	syndecan binding protein (syntenin)
ENSSSCP00000010433	2	1.23239	0.21427	EIF2B1	eukaryotic translation initiation factor 2B, subunit 1 alpha, 26kDa
ENSSSCP00000018419	9	0.96172	0.214581	PSME3	Sus scrofa proteasome (prosome, macropain) activator subunit 3 (PA28 gamma; Ki) (PSME3), mRNA.
ENSSSCP00000008609	2	1.08489	0.214889	PDPK1	Uncharacterized protein
ENSSSCP00000005572	10	0.874444	0.215036	PSIP1	PC4 and SFRS1 interacting protein 1
ENSSSCP00000017552	3	0.868723	0.215625	AHCYL2	adenosylhomocysteinase-like 2
ENSSSCP00000024332	1	1.14622	0.215821	UGGT1	Uncharacterized protein
ENSSSCP00000007978	2	1.27872	0.216021	PFDN4	Sus scrofa prefoldin subunit 4 (PFDN4), mRNA.
ENSSSCP00000016495	6	1.2268	0.216331	NCF2	neutrophil cytosolic factor 2
ENSSSCP00000025655	7	0.12933	0.216346	SSH3	slingshot protein phosphatase 3
ENSSSCP00000006000	32	0.943017	0.216386	HSPA5	heat shock 70kDa protein 5 (glucose-regulated protein, 78kDa)
ENSSSCP00000003467	10	0.898628	0.216408	PNKP	polynucleotide kinase 3'-phosphatase
ENSSSCP00000018085	4	0.895582	0.216542	LARP1	Uncharacterized protein
ENSSSCP00000000634	13	1.1888	0.217137	ARHGDIB	Rho GDP dissociation inhibitor (GDI) beta
ENSSSCP00000004682	13	0.838392	0.217157	UFL1	Sus scrofa E3 UFM1-protein ligase 1 (LOC100153617), mRNA.
ENSSSCP00000004583	1	0.853003	0.217322	MAN1A1	mannosidase, alpha, class 1A, member 1
ENSSSCP00000022404	5	0.771535	0.217496	PODN	podocan
ENSSSCP00000014219	2	1.17342	0.217498	NUCB2	nucleobindin 2
ENSSSCP00000021154	5	0.951914	0.217749	IARS	Uncharacterized protein
ENSSSCP00000005976	1	3.48199	0.218044	STRBP	spermatid perinuclear RNA binding protein
ENSSSCP00000018443	6	0.929325	0.218118	STAT5B	Sus scrofa signal transducer and activator of transcription 5B (STAT5B), mRNA.
ENSSSCP00000003080	1	0.852523	0.218287	PDCD5	programmed cell death 5
ENSSSCP00000005133	1	0.679921	0.218382	ZFYVE19	zinc finger, FYVE domain containing 19
ENSSSCP00000001990	2	1.29247	0.218989	HDDC3	HD domain containing 3
ENSSSCP00000004913	1	1.20117	0.219376	SNX1	Uncharacterized protein
ENSSSCP00000018226	4	1.20089	0.219655	GALK1	galactokinase 1
ENSSSCP00000008362	9	1.10848	0.219961	PRKCG	Uncharacterized protein
ENSSSCP00000014993	6	1.27874	0.220194	TBCA	tubulin folding cofactor A
ENSSSCP00000004951	1	1.16661	0.220688	ADAM10	ADAM metallopeptidase domain 10
ENSSSCP00000023993	1	0.791986	0.221027	KTI12	KTI12 homolog, chromatin associated (S. cerevisiae)
ENSSSCP00000024958	7	1.16446	0.221265	YWHAE	Uncharacterized protein
ENSSSCP00000026971	3	0.848955	0.221282	PSMD6	Uncharacterized protein
ENSSSCP00000000397	11	1.07845	0.22155	PA2G4	Uncharacterized protein
ENSSSCP00000030999	1	1.16255	0.221784	IFITM1	IFITM1; Ifitm1-like protein; Uncharacterized protein
ENSSSCP00000009633	1	0.907239	0.222107	ARHGAP10	Rho GTPase activating protein 10
ENSSSCP00000009493	2	0.392636	0.222497	PAICS	phosphoribosylaminoimidazole carboxylase, phosphoribosylaminoimidazole succinocarboxamide synthetase
ENSSSCP00000016973	1	0.85666	0.223095	NCKAP1	NCK-associated protein 1
ENSSSCP00000007095	3	1.40019	0.223177	ENSA	endosulfine alpha
ENSSSCP00000010674	2	0.936763	0.223204	SF3A1	Splicing factor 3A subunit 1; Uncharacterized protein
ENSSSCP00000014601	3	1.11898	0.223455	DNASE2	deoxyribonuclease II, lysosomal
ENSSSCP00000000947	2	1.30013	0.223859	APAF1	Uncharacterized protein
ENSSSCP00000028043	7	0.862031	0.22415	IQGAP2	Uncharacterized protein
ENSSSCP00000005873	11	1.27979	0.225031	FKBP15	Peptidyl-prolyl cis-trans isomerase
ENSSSCP00000012541	2	0.747873	0.225247	DNAJC19	DnaJ (Hsp40) homolog, subfamily C, member 19
ENSSSCP00000021875	3	1.22858	0.225317	LSM1	LSM1 homolog, U6 small nuclear RNA associated (S. cerevisiae)
ENSSSCP00000003698	12	1.13395	0.225354	EXOSC10	exosome component 10
ENSSSCP00000016393	1	1.57802	0.225383	TPK1	thiamin pyrophosphokinase 1
ENSSSCP00000012382	3	0.933779	0.226226	EEFSEC	Uncharacterized protein
ENSSSCP00000027598	1	0.946488	0.22629	NAPG	N-ethylmaleimide-sensitive factor attachment protein, gamma
ENSSSCP00000019623	5	0.878888	0.22642	CS	citrate synthase
ENSSSCP00000015778	2	1.56453	0.226466	SERPINH1	serpin peptidase inhibitor, clade H (heat shock protein 47), member 1, (collagen binding protein 1)
ENSSSCP00000014091	4	1.09324	0.2268	DGKZ	diacylglycerol kinase, zeta
ENSSSCP00000022730	1	0.820204	0.227082	ZMAT2	zinc finger, matrin-type 2
ENSSSCP00000014147	15	1.04204	0.227832	EIF3M	eukaryotic translation initiation factor 3, subunit M
ENSSSCP00000017465	6	0.843178	0.227946	CELA3A	Sus scrofa trypsinogen (LOC100302368), mRNA.
ENSSSCP00000003916	15	1.13677	0.228131	EIF3I	eukaryotic translation initiation factor 3, subunit I
ENSSSCP00000016001	1	0.790495	0.228273	RNF214	ring finger protein 214
ENSSSCP00000008335	7	1.13551	0.228496	RABEP2	rabaptin, RAB GTPase binding effector protein 2
ENSSSCP00000013699	6	0.888707	0.229103	PPP6R3	protein phosphatase 6, regulatory subunit 3
ENSSSCP00000015795	6	0.752496	0.229395	CAPN5	calpain 5
ENSSSCP00000023060	1	0.864269	0.23002	MARCKS	myristoylated alanine-rich protein kinase C substrate
ENSSSCP00000027329	16	0.916037	0.231291	RCC1	regulator of chromosome condensation 1
ENSSSCP00000027203	4	0.944631	0.23225	KPNA3	Uncharacterized protein
ENSSSCP00000007579	15	1.49621	0.232303	CD93	CD93 molecule
ENSSSCP00000020539	11	0.927986	0.23243	THOC6	THO complex 6 homolog (Drosophila)
ENSSSCP00000017156	3	0.911627	0.232891	RQCD1	RCD1 required for cell differentiation1 homolog (S. pombe)
ENSSSCP00000012455	16	0.916614	0.232935	U2SURP	U2 snRNP-associated SURP domain containing
ENSSSCP00000006663	9	1.44746	0.232935	LYN	v-yes-1 Yamaguchi sarcoma viral related oncogene homolog
ENSSSCP00000013195	3	1.16691	0.233174	SNX12	sorting nexin 12
ENSSSCP00000017531	10	0.873332	0.233188	CHCHD3	coiled-coil-helix-coiled-coil-helix domain containing 3
ENSSSCP00000000148	3	1.20908	0.23325	TXN2	thioredoxin 2
ENSSSCP00000006251	4	1.10613	0.233431	RABL6	RAB, member RAS oncogene family-like 6
ENSSSCP00000026903	17	1.08989	0.233433	SNX2	sorting nexin 2
ENSSSCP00000019366	2	1.2989	0.234571	S100B	S100 calcium binding protein B
ENSSSCP00000024875	20	0.937108	0.234593	SSRP1	structure specific recognition protein 1
ENSSSCP00000013750	1	0.866291	0.234608	RBM4B	RNA binding motif protein 4B
ENSSSCP00000000729	32	1.07721	0.23479	USP5	ubiquitin specific peptidase 5 (isopeptidase T)
ENSSSCP00000022100	1	0.860138	0.234838	VARS	Uncharacterized protein
ENSSSCP00000007996	10	1.10227	0.235016	RAE1	Sus scrofa RAE1 RNA export 1 homolog (S. pombe) (RAE1), mRNA.
ENSSSCP00000026229	13	0.948246	0.235038	PSMB1	proteasome (prosome, macropain) subunit, beta type, 1
ENSSSCP00000004938	1	0.863988	0.235212	GTF2A2	general transcription factor IIA, 2, 12kDa
ENSSSCP00000008133	1	1.0962	0.235331	BUD31	BUD31 homolog (S. cerevisiae)
ENSSSCP00000013838	1	0.782692	0.235375	ARL2	|2|ENSSSCG00000013013|ENSSSCT00000014224
ENSSSCP00000024619	2	1.25375	0.235729	SCYL2	Uncharacterized protein
ENSSSCP00000013652	5	1.16231	0.235982	RPLP2	60S acidic ribosomal protein P2
ENSSSCP00000011180	10	1.37697	0.236554	PDLIM1	|14|ENSSSCG00000010493|ENSSSCT00000011481
ENSSSCP00000012588	2	1.32582	0.236693	CCDC50	coiled-coil domain containing 50
ENSSSCP00000000897	9	1.03815	0.236816	TXNRDC	thioredoxin reductase 1
ENSSSCP00000002642	7	0.941575	0.236961	PPP4R3A	SMEK homolog 1, suppressor of mek1 (Dictyostelium)
ENSSSCP00000004180	4	1.21217	0.237102	BTF3L4	basic transcription factor 3-like 4
ENSSSCP00000022476	1	0.593594	0.237339	ADI1	acireductone dioxygenase 1
ENSSSCP00000003848	1	0.82377	0.237513	FABP3	Uncharacterized protein
ENSSSCP00000018942	44	0.921376	0.2377	MYBBP1A	MYB binding protein (P160) 1a
ENSSSCP00000010107	9	1.21209	0.237907	UCHL3	ubiquitin carboxyl-terminal esterase L3 (ubiquitin thiolesterase)
ENSSSCP00000019596	16	0.932877	0.238127	BRD4	bromodomain containing 4
ENSSSCP00000029600	4	1.17	0.239542	NACA	Uncharacterized protein
ENSSSCP00000008563	6	1.26796	0.239901	HN1L	Sus scrofa hematological and neurological expressed 1-like (HN1L), mRNA.
ENSSSCP00000012956	7	0.931695	0.240206	PRDX4	peroxiredoxin 4
ENSSSCP00000026604	4	1.09838	0.240379	HGH1	Uncharacterized protein
ENSSSCP00000024282	1	0.65405	0.240569	PTMS	Uncharacterized protein
ENSSSCP00000004181	3	1.18826	0.240845	TXNDC12	thioredoxin domain containing 12 (endoplasmic reticulum)
ENSSSCP00000006118	24	0.924568	0.241039	NUP214	nucleoporin 214kDa
ENSSSCP00000013057	3	0.902182	0.241625	UBA1	ubiquitin-like modifier activating enzyme 1
ENSSSCP00000004166	3	1.11642	0.241974	C1orf123	chromosome 1 open reading frame 123
ENSSSCP00000018647	5	0.832882	0.242899	UTP18	UTP18 small subunit (SSU) processome component homolog (yeast)
ENSSSCP00000014954	10	0.878812	0.242952	SFXN1	Sus scrofa sideroflexin 1 (SFXN1), mRNA.
ENSSSCP00000003131	5	1.21306	0.243078	COX6B1	Sus scrofa COX6B protein (COX6B), mRNA.
ENSSSCP00000002716	1	1.17557	0.243485	CCNK	cyclin K
ENSSSCP00000024241	5	0.871052	0.243729	NDUFA4	Sus scrofa NADH dehydrogenase (ubiquinone) 1 alpha subcomplex, 4, 9kDa (NDUFA4), nuclear gene encoding mitochondrial protein, mRNA.
ENSSSCP00000010970	4	0.796237	0.244304	MCU	mitochondrial calcium uniporter
ENSSSCP00000005055	14	1.11023	0.244587	EIF3J	eukaryotic translation initiation factor 3, subunit J
ENSSSCP00000004324	7	0.735017	0.245188	RPS5	ribosomal protein S5
ENSSSCP00000018081	2	0.681444	0.245654	GEMIN5	gem (nuclear organelle) associated protein 5
ENSSSCP00000009082	4	1.18917	0.245736	DPY30	dpy-30 homolog (C. elegans)
ENSSSCP00000005849	6	1.26345	0.245757	TXN	Sus scrofa thioredoxin (TXN), mRNA.
ENSSSCP00000002333	13	1.09448	0.246103	PNP	purine nucleoside phosphorylase
ENSSSCP00000012422	1	0.906801	0.246616	STAG1	Uncharacterized protein
ENSSSCP00000011767	35	0.949442	0.246636	VIM	Vimentin
ENSSSCP00000020808	1	1.17378	0.246702	TRBC1	Uncharacterized protein
ENSSSCP00000008610	9	1.11005	0.246811	TCEB2	transcription elongation factor B (SIII), polypeptide 2 (18kDa, elongin B)
ENSSSCP00000000267	1	1.35924	0.246844	KRT8	keratin 8
ENSSSCP00000025164	3	1.34011	0.247201	OPTN	Sus scrofa optineurin (OPTN), mRNA.
ENSSSCP00000015152	3	1.30992	0.247204	PHAX	phosphorylated adaptor for RNA export
ENSSSCP00000010575	1	0.831228	0.247537	COX6A1	Sus scrofa cytochrome c oxidase subunit VIa polypeptide 1 (COX6A1), nuclear gene encoding mitochondrial protein, mRNA.
ENSSSCP00000002673	3	0.794605	0.247898	DDX24	Uncharacterized protein
ENSSSCP00000024573	2	1.08168	0.248056	UNC119	Uncharacterized protein
ENSSSCP00000009804	1	0.725789	0.248343	HPGDS	hematopoietic prostaglandin D synthase
ENSSSCP00000013633	18	0.839815	0.248386	DKC1	dyskeratosis congenita 1, dyskerin
ENSSSCP00000004438	6	1.12929	0.248554	NUP43	nucleoporin 43kDa
ENSSSCP00000020410	1	0.919659	0.249222	SPEG	Uncharacterized protein
ENSSSCP00000021791	1	1.24503	0.249335	ACSL5	long-chain-fatty-acid--CoA ligase 5
ENSSSCP00000024773	6	0.915723	0.249804	AP2M1	adaptor-related protein complex 2, mu 1 subunit
ENSSSCP00000025904	9	0.858929	0.250167	RPL9	ribosomal protein L9
ENSSSCP00000005259	1	0.788939	0.250413	SERPINB8	serpin peptidase inhibitor, clade B (ovalbumin), member 8
ENSSSCP00000011136	2	0.834261	0.250485	FAS	Fas cell surface death receptor
ENSSSCP00000000553	9	1.09046	0.250689	NAP1L1	nucleosome assembly protein 1-like 1
ENSSSCP00000004756	1	0.709921	0.250979	SMPD2	sphingomyelin phosphodiesterase 2, neutral membrane (neutral sphingomyelinase)
ENSSSCP00000007243	6	1.09389	0.251051	WDR77	WD repeat domain 77
ENSSSCP00000010166	2	0.758583	0.251288	CLYBL	citrate lyase beta like
ENSSSCP00000004552	1	1.5475	0.251521	ECHDC1	Uncharacterized protein
ENSSSCP00000001206	9	0.774637	0.251566	HIST1H1D	Sus scrofa histone H1.3-like protein (LOC595122), mRNA.
ENSSSCP00000028209	1	1.23128	0.252094	GAR1	Uncharacterized protein
ENSSSCP00000024865	4	1.19288	0.25253	CCDC25	coiled-coil domain containing 25
ENSSSCP00000024130	14	0.939332	0.252603	GMPS	|13|ENSSSCG00000028855|ENSSSCT00000025813
ENSSSCP00000009721	3	0.948431	0.252847	SEC24D	Uncharacterized protein
ENSSSCP00000024753	4	1.22265	0.252982	NUDCD2	NudC domain containing 2
ENSSSCP00000002136	6	0.907967	0.253212	SRP54	signal recognition particle 54kDa
ENSSSCP00000016632	2	0.776345	0.253289	UBXN4	UBX domain protein 4
ENSSSCP00000012403	4	1.22665	0.25387	CDV3	Uncharacterized protein
ENSSSCP00000022300	2	1.12448	0.254253	TAF10	TAF10 RNA polymerase II, TATA box binding protein (TBP)-associated factor, 30kDa
ENSSSCP00000018788	1	0.748134	0.254368	C17orf75	chromosome 17 open reading frame 75
ENSSSCP00000019927	4	0.885885	0.254644	LSS	Uncharacterized protein
ENSSSCP00000012289	8	1.10683	0.254717	TRNT1	tRNA nucleotidyl transferase, CCA-adding, 1
ENSSSCP00000008310	2	0.879693	0.255198	SETD1A	SET domain containing 1A
ENSSSCP00000013655	2	0.820781	0.255381	CEND1	Sus scrofa cell cycle exit and neuronal differentiation 1 (CEND1), mRNA.
ENSSSCP00000004662	6	1.21052	0.255932	UBE2J1	ubiquitin-conjugating enzyme E2, J1
ENSSSCP00000019911	1	1.3381	0.256159	RPL7L1	Sus scrofa ribosomal protein L7-like 1 (RPL7L1), mRNA.
ENSSSCP00000006886	2	1.06263	0.256186	ARHGEF11	Rho guanine nucleotide exchange factor (GEF) 11
ENSSSCP00000008898	1	0.601298	0.256491	ANXA4	Sus scrofa annexin A4 (ANXA4), mRNA.
ENSSSCP00000013059	8	0.943038	0.256573	RBM10	RNA binding motif protein 10
ENSSSCP00000000393	2	1.1512	0.256596	RPS26	40S ribosomal protein S26
ENSSSCP00000010767	5	1.16235	0.256821	SNAP29	synaptosomal-associated protein, 29kDa
ENSSSCP00000010977	4	0.958008	0.256915	DNAJC9	Uncharacterized protein
ENSSSCP00000028230	4	0.859641	0.256978	RHOA	ras homolog family member A
ENSSSCP00000019829	3	0.898722	0.257573	RHOG	ras homolog family member G
ENSSSCP00000023192	4	0.859275	0.257714	LSS	lanosterol synthase (2,3-oxidosqualene-lanosterol cyclase)
ENSSSCP00000003811	15	0.866448	0.2581	HP1BP3	heterochromatin protein 1, binding protein 3
ENSSSCP00000016152	11	0.944941	0.258186	DCPS	Sus scrofa decapping enzyme, scavenger (DCPS), mRNA.
ENSSSCP00000024357	9	1.09805	0.258274	UBE2K	ubiquitin-conjugating enzyme E2K
ENSSSCP00000024578	1	1.09001	0.258348		Uncharacterized protein
ENSSSCP00000020229	1	0.817208	0.258421	CD40LG	CD40 ligand
ENSSSCP00000019250	1	1.59332	0.258582	ATM	Serine-protein kinase ATM
ENSSSCP00000023136	3	0.86638	0.25908	MCM5	|GL896505.1|ENSSSCG00000029122|ENSSSCT00000023600
ENSSSCP00000003505	3	0.839953	0.259127	ETFB	Sus scrofa electron-transfer-flavoprotein, beta polypeptide (ETFB), mRNA.
ENSSSCP00000019402	2	1.60527	0.259148	TOLLIP	toll interacting protein
ENSSSCP00000026484	2	0.826023	0.259186	CASP8	Uncharacterized protein
ENSSSCP00000003651	3	0.905314	0.259337	RPL22	Sus scrofa heparin binding protein (HBP15/L22), mRNA.
ENSSSCP00000010124	3	0.873326	0.259575	RBM26	RNA binding motif protein 26
ENSSSCP00000004929	2	1.33681	0.259583	TPM1	Sus scrofa tropomyosin 1 (alpha) (TPM1), mRNA.
ENSSSCP00000009802	10	1.15552	0.260165	PDLIM5	PDZ and LIM domain 5
ENSSSCP00000019782	12	1.05877	0.260174	EIF2S2	Uncharacterized protein
ENSSSCP00000027371	7	1.03567	0.260189	IMPA1	inositol(myo)-1(or 4)-monophosphatase 1
ENSSSCP00000020066	7	0.799728	0.260378	EHD3	EH-domain containing 3
ENSSSCP00000008954	4	0.91149	0.260481	REL	v-rel avian reticuloendotheliosis viral oncogene homolog
ENSSSCP00000012511	7	1.12825	0.260533	SERPINI1	serpin peptidase inhibitor, clade I (neuroserpin), member 1
ENSSSCP00000006957	1	1.42447	0.260624	DPM3	dolichyl-phosphate mannosyltransferase polypeptide 3
ENSSSCP00000014616	6	1.20493	0.260637	RAD23A	RAD23 homolog A (S. cerevisiae)
ENSSSCP00000013289	2	1.21691	0.261206	TIMM8A	translocase of inner mitochondrial membrane 8 homolog A (yeast)
ENSSSCP00000007201	2	1.15227	0.261331	SIKE1	suppressor of IKBKE 1
ENSSSCP00000000268	1	1.36869	0.261361	KRT18	keratin 18
ENSSSCP00000012379	17	1.04097	0.261553	COPG1	coatomer protein complex, subunit gamma 1
ENSSSCP00000006041	3	1.59654	0.262208	LCN2	Sus scrofa lipocalin 2 (LCN2), mRNA.
ENSSSCP00000004046	10	1.12746	0.262278	MAPRE2	microtubule-associated protein, RP/EB family, member 2
ENSSSCP00000005345	1	0.869812	0.262448	RPLP1	60S acidic ribosomal protein P1
ENSSSCP00000019555	2	0.806655	0.262844	GBE1	Uncharacterized protein
ENSSSCP00000014920	7	0.917573	0.263005	NHP2	NHP2 ribonucleoprotein
ENSSSCP00000012257	22	0.874053	0.263733	SUCLG2	succinate-CoA ligase, GDP-forming, beta subunit
ENSSSCP00000007346	4	0.581236	0.264774	GCLM	glutamate-cysteine ligase, modifier subunit
ENSSSCP00000006989	1	0.797054	0.264786	TPM3	Sus scrofa tropomyosin 3 (TPM3), mRNA.
ENSSSCP00000017075	12	0.952025	0.264906	WDR12	WD repeat domain 12
ENSSSCP00000012569	10	0.926526	0.26494	DNAJB11	DnaJ (Hsp40) homolog, subfamily B, member 11
ENSSSCP00000003349	11	0.882103	0.265101	SYMPK	symplekin
ENSSSCP00000011985	24	1.0714	0.266819	PDCD6IP	programmed cell death 6 interacting protein
ENSSSCP00000017087	8	1.18558	0.266843	EEF1B2	eukaryotic translation elongation factor 1 beta 2
ENSSSCP00000016778	5	0.848614	0.266892	MAK16	MAK16 homolog (S. cerevisiae)
ENSSSCP00000000486	9	1.0558	0.267024	USP15	Ubiquitin carboxyl-terminal hydrolase
ENSSSCP00000025461	1	0.685252	0.267662	USP9Y	ubiquitin specific peptidase 9, Y-linked
ENSSSCP00000023636	1	0.862748	0.268237	STX12	syntaxin 12
ENSSSCP00000023916	1	1.16608	0.26852	NUPL2	nucleoporin like 2
ENSSSCP00000013737	15	0.610954	0.268554	CORO1B	coronin, actin binding protein, 1B
ENSSSCP00000015129	2	1.10198	0.268568	COMMD10	COMM domain containing 10
ENSSSCP00000003472	7	1.0651	0.268867	NUP62	nucleoporin 62kDa
ENSSSCP00000021335	4	0.712553	0.26951	PTPRJ	protein tyrosine phosphatase, receptor type, J
ENSSSCP00000020345	7	1.07127	0.269826	EIF6	eukaryotic translation initiation factor 6
ENSSSCP00000017608	5	1.22609	0.269886	NAA38	Uncharacterized protein
ENSSSCP00000000266	8	0.722813	0.270028	KRT1	keratin 1
ENSSSCP00000013434	18	0.946643	0.27005	DOCK11	Uncharacterized protein
ENSSSCP00000014996	1	0.767145	0.270054	SCAMP1	secretory carrier membrane protein 1
ENSSSCP00000000274	2	1.31178	0.270074	CSAD	cysteine sulfinic acid decarboxylase
ENSSSCP00000009190	2	0.837797	0.270078	NBAS	Uncharacterized protein
ENSSSCP00000012676	1	0.763053	0.270163	ADPRH	ADP-ribosylarginine hydrolase
ENSSSCP00000004084	1	0.872413	0.271252	RABGGTB	Rab geranylgeranyltransferase, beta subunit
ENSSSCP00000000848	7	1.1841	0.271317	TWF1	twinfilin actin-binding protein 1
ENSSSCP00000019124	5	0.947342	0.271786	PRPSAP2	Uncharacterized protein
ENSSSCP00000016896	3	1.12825	0.27222	GORASP2	golgi reassembly stacking protein 2, 55kDa
ENSSSCP00000010611	6	1.135	0.272351	CORO1C	Coronin
ENSSSCP00000013646	11	0.917535	0.272546	AP2A2	adaptor-related protein complex 2, alpha 2 subunit
ENSSSCP00000012843	3	1.12814	0.272862	DSCR3	Down syndrome critical region gene 3
ENSSSCP00000016910	17	0.906598	0.273149	PDK1	pyruvate dehydrogenase kinase, isozyme 1
ENSSSCP00000018236	6	1.29004	0.274286	HN1	hematological and neurological expressed 1
ENSSSCP00000008963	3	0.857789	0.274481	PNPT1	Uncharacterized protein
ENSSSCP00000003416	27	0.948077	0.274825	RUVBL2	RuvB-like AAA ATPase 2
ENSSSCP00000013451	5	1.22934	0.275112	SASH3	SAM and SH3 domain containing 3
ENSSSCP00000012619	3	1.32436	0.275116	TFRC	Sus scrofa transferrin receptor (p90, CD71) (TFRC), mRNA.
ENSSSCP00000006507	2	1.17593	0.275715	INTS8	integrator complex subunit 8
ENSSSCP00000009469	14	0.886354	0.275949	ETFDH	electron-transferring-flavoprotein dehydrogenase
ENSSSCP00000020171	15	0.934236	0.276111	PCNA	proliferating cell nuclear antigen
ENSSSCP00000021637	15	1.3888	0.277096	ECM1	extracellular matrix protein 1
ENSSSCP00000023008	5	1.2465	0.277416	SLC2A3	Uncharacterized protein
ENSSSCP00000018537	4	0.903203	0.277521	PSMD3	Uncharacterized protein
ENSSSCP00000018020	15	0.95457	0.277534	DOCK2	dedicator of cytokinesis 2
ENSSSCP00000014251	13	0.937232	0.277886	CTR9	CTR9, Paf1/RNA polymerase II complex component
ENSSSCP00000013781	6	1.18529	0.277982	BANF1	Uncharacterized protein
ENSSSCP00000011573	7	0.899254	0.278084	PYCR2	Pyrroline-5-carboxylate reductase
ENSSSCP00000008941	25	0.95529	0.278213	CCT4	chaperonin containing TCP1, subunit 4 (delta)
ENSSSCP00000023743	9	1.08507	0.278276	COTL1	coactosin-like 1 (Dictyostelium)
ENSSSCP00000004851	1	0.665407	0.278502	PSTPIP2	proline-serine-threonine phosphatase interacting protein 2
ENSSSCP00000006496	13	0.917277	0.278623	MTDH	metadherin
ENSSSCP00000007089	3	1.23557	0.278832	CTSS	cathepsin S
ENSSSCP00000010863	1	0.837381	0.279099	URB2	URB2 ribosome biogenesis 2 homolog (S. cerevisiae)
ENSSSCP00000012185	10	0.957749	0.279704	WDR82	WD repeat domain 82
ENSSSCP00000017353	16	1.06343	0.279778	HDLBP	high density lipoprotein binding protein
ENSSSCP00000016816	16	0.923375	0.279858	PRPF40A	PRP40 pre-mRNA processing factor 40 homolog A (S. cerevisiae)
ENSSSCP00000014876	4	0.929769	0.280183	MMTAG2	chromosome 1 open reading frame 35
ENSSSCP00000022301	5	1.12284	0.280346	PGAM5	phosphoglycerate mutase family member 5
ENSSSCP00000006472	12	1.04877	0.28042	YWHAZ	Uncharacterized protein
ENSSSCP00000000392	2	0.684871	0.280589	CDK2	cyclin-dependent kinase 2
ENSSSCP00000025706	11	0.942926	0.281058	DDX23	DEAD (Asp-Glu-Ala-Asp) box polypeptide 23
ENSSSCP00000017448	2	0.587925	0.281107	GSTK1	glutathione S-transferase kappa 1
ENSSSCP00000006786	6	1.12306	0.281543	PFDN2	prefoldin subunit 2
ENSSSCP00000019383	15	0.879489	0.281585	FBL	fibrillarin
ENSSSCP00000000251	4	0.753171	0.281664	KRT75	keratin 75
ENSSSCP00000004891	15	1.06189	0.281768	TXNL1	thioredoxin-like 1
ENSSSCP00000006908	2	1.18411	0.281798	MEF2D	Uncharacterized protein
ENSSSCP00000014077	6	0.807199	0.281807	CKAP5	cytoskeleton associated protein 5
ENSSSCP00000017548	2	1.29267	0.282414	UBE2H	ubiquitin-conjugating enzyme E2H
ENSSSCP00000015556	2	1.44849	0.282658	HPX	hemopexin
ENSSSCP00000013720	4	0.918718	0.282731	PITPNM1	phosphatidylinositol transfer protein, membrane-associated 1
ENSSSCP00000013721	10	1.04993	0.283164	AIP	aryl hydrocarbon receptor interacting protein
ENSSSCP00000009065	29	0.938394	0.283427	STRN	striatin, calmodulin binding protein
ENSSSCP00000000500	3	1.13381	0.283668	LEMD3	LEM domain containing 3
ENSSSCP00000029209	9	0.883393	0.283886	PTPRC	protein tyrosine phosphatase, receptor type, C
ENSSSCP00000009059	1	1.12254	0.283951	CEBPZ	CCAAT/enhancer binding protein (C/EBP), zeta
ENSSSCP00000000093	17	0.86666	0.284487	RPL3	ribosomal protein L3
ENSSSCP00000017171	1	0.657579	0.284604	ZFAND2B	zinc finger, AN1-type domain 2B
ENSSSCP00000006256	4	0.918391	0.284708	NELFB	negative elongation factor complex member B
ENSSSCP00000027335	4	1.15661	0.284741	PRKACB	Uncharacterized protein
ENSSSCP00000008577	1	1.78918	0.284786		Sus scrofa tryptase (LOC396700), mRNA.
ENSSSCP00000008164	2	1.07982	0.284946	ZKSCAN1	zinc finger with KRAB and SCAN domains 1
ENSSSCP00000025302	1	1.24494	0.284977	GUCY1B3	Uncharacterized protein
ENSSSCP00000012172	2	1.29663	0.284978	RBM15B	RNA binding motif protein 15B
ENSSSCP00000015057	2	1.23647	0.285265	FAM172A	Uncharacterized protein
ENSSSCP00000018433	1	1.16679	0.285812	COASY	Sus scrofa CoA synthase (COASY), nuclear gene encoding mitochondrial protein, mRNA.
ENSSSCP00000027688	3	0.830787	0.286008	CHMP1A	charged multivesicular body protein 1A
ENSSSCP00000016971	1	0.673403	0.28608	DNAJC10	DnaJ (Hsp40) homolog, subfamily C, member 10
ENSSSCP00000010403	2	0.898389	0.286198	PUS1	pseudouridylate synthase 1
ENSSSCP00000018877	77	0.901003	0.286275	PRPF8	pre-mRNA processing factor 8
ENSSSCP00000022897	15	1.07455	0.286473	PFKL	phosphofructokinase, liver
ENSSSCP00000020924	4	1.10309	0.286575	TNIK	Uncharacterized protein
ENSSSCP00000018243	1	0.908497	0.286982	OTOP3	otopetrin 3
ENSSSCP00000006441	2	1.21971	0.287487	NUDCD1	Uncharacterized protein
ENSSSCP00000000642	12	0.938827	0.287569	WBP11	WW domain binding protein 11
ENSSSCP00000000375	1	0.710875	0.287845	BLOC1S1	Uncharacterized protein
ENSSSCP00000021888	3	1.27499	0.288187	DBI	Sus scrofa diazepam binding inhibitor (GABA receptor modulator, acyl-CoA binding protein) (DBI), mRNA.
ENSSSCP00000009383	1	1.16403	0.288195	ATP8A1	|8|ENSSSCG00000008803|ENSSSCT00000009632
ENSSSCP00000007712	5	0.886944	0.288224	POFUT1	Sus scrofa protein O-fucosyltransferase 1 (POFUT1), mRNA.
ENSSSCP00000007918	8	0.914591	0.288434	CTSA	cathepsin A
ENSSSCP00000004843	18	1.05141	0.288573	EEF1A1	Sus scrofa eukaryotic translation elongation factor 1 alpha 1 (EEF1A1), mRNA.
ENSSSCP00000009752	1	1.26043	0.288703	OSTC	oligosaccharyltransferase complex subunit (non-catalytic)
ENSSSCP00000013694	1	0.781265	0.288775	CPT1A	Uncharacterized protein
ENSSSCP00000023141	1	0.60601	0.288905	PAGR1	Uncharacterized protein
ENSSSCP00000012658	21	1.23051	0.289071	HCLS1	hematopoietic cell-specific Lyn substrate 1
ENSSSCP00000017434	5	1.14404	0.289515	GIMAP8	GTPase, IMAP family member 8
ENSSSCP00000006727	1	1.17901	0.289954	CD3Z	Sus scrofa CD247 molecule (CD247), mRNA.
ENSSSCP00000026450	21	0.952881	0.289996	HNRNPK	heterogeneous nuclear ribonucleoprotein K
ENSSSCP00000019570	11	0.926212	0.29031	PSMD7	proteasome (prosome, macropain) 26S subunit, non-ATPase, 7
ENSSSCP00000007560	20	1.08127	0.290338	SEC23B	Sec23 homolog B (S. cerevisiae)
ENSSSCP00000024537	1	0.710953	0.290561	NUTF2	Uncharacterized protein
ENSSSCP00000016631	25	1.04173	0.290906	DARS	aspartyl-tRNA synthetase
ENSSSCP00000015156	41	0.901444	0.291021	LMNB1	lamin B1
ENSSSCP00000022294	7	1.11303	0.291543	PAFAH1B2	platelet-activating factor acetylhydrolase 1b, catalytic subunit 2 (30kDa)
ENSSSCP00000019639	6	0.937069	0.291744	EBNA1BP2	EBNA1 binding protein 2
ENSSSCP00000003954	5	1.15589	0.291746	MYCBP	MYC binding protein
ENSSSCP00000009781	4	1.14694	0.291888	PPP3CA	protein phosphatase 3, catalytic subunit, alpha isozyme
ENSSSCP00000009000	4	1.27164	0.291973	CALM1	Uncharacterized protein
ENSSSCP00000023067	2	0.923725	0.292099	KPNA4	karyopherin alpha 4 (importin alpha 3)
ENSSSCP00000000899	3	1.06279	0.292211	NFYB	nuclear transcription factor Y, beta
ENSSSCP00000025683	6	0.916242	0.292424	IDI1	Uncharacterized protein
ENSSSCP00000011206	11	1.05548	0.292603	PGAM1	phosphoglycerate mutase 1 (brain)
ENSSSCP00000023928	13	0.880457	0.292702	UGDH	UDP-glucose 6-dehydrogenase
ENSSSCP00000007184	1	1.19103	0.292723	CD2	CD2 molecule
ENSSSCP00000028935	6	0.806084	0.292861	MECP2	methyl CpG binding protein 2 (Rett syndrome)
ENSSSCP00000014311	3	1.13482	0.293334	LSM7	LSM7 homolog, U6 small nuclear RNA associated (S. cerevisiae)
ENSSSCP00000024395	6	1.14795	0.293387	CTSB	Sus scrofa cathepsin B (CTSB), mRNA.
ENSSSCP00000008748	3	1.15944	0.293718	COX5B	Sus scrofa mitochondrial cytochrome c oxidase subunit Vb (Cox5b), nuclear gene encoding mitochondrial protein, mRNA.
ENSSSCP00000027421	2	1.09235	0.293736	NUBP1	nucleotide binding protein 1
ENSSSCP00000017529	1	0.722366	0.293889	EXOC4	Uncharacterized protein
ENSSSCP00000003360	11	1.02571	0.293921	STRN4	striatin, calmodulin binding protein 4
ENSSSCP00000003881	1	0.705909	0.294222	FGR	feline Gardner-Rasheed sarcoma viral oncogene homolog
ENSSSCP00000011995	3	0.891684	0.294263	ACAA1	Uncharacterized protein
ENSSSCP00000017050	8	0.8947	0.294806	BZW1	Sus scrofa basic leucine zipper and W2 domains 1 (BZW1), mRNA.
ENSSSCP00000025328	10	0.934747	0.295014	FAM208A	family with sequence similarity 208, member A
ENSSSCP00000004391	2	1.06685	0.295233	ARID1B	AT rich interactive domain 1B (SWI1-like)
ENSSSCP00000005705	4	0.877302	0.295578	SIT1	signaling threshold regulating transmembrane adaptor 1
ENSSSCP00000008304	2	1.20432	0.295662	BCL7C	B-cell CLL/lymphoma 7C
ENSSSCP00000022385	3	1.2503	0.295717	NFU1	NFU1 iron-sulfur cluster scaffold homolog (S. cerevisiae)
ENSSSCP00000023028	6	0.909699	0.295834	TRMT1L	tRNA methyltransferase 1 homolog (S. cerevisiae)-like
ENSSSCP00000017746	8	1.10801	0.296084	BLVRA	biliverdin reductase A
ENSSSCP00000007759	5	1.11626	0.296871	GSS	glutathione synthetase
ENSSSCP00000014270	18	0.937972	0.297311	PTBP1	polypyrimidine tract binding protein 1
ENSSSCP00000017711	19	1.14573	0.297358	DBNL	drebrin-like
ENSSSCP00000005562	1	1.0998	0.297717	RRAGA	Ras-related GTP binding A
ENSSSCP00000019707	6	0.780517	0.297727	HIST1H1B	histone cluster 1, H1b
ENSSSCP00000017495	14	0.937823	0.297914	ZC3HAV1	Sus scrofa zinc finger CCCH-type, antiviral 1 (ZC3HAV1), mRNA.
ENSSSCP00000000085	11	1.23951	0.298451	GRAP2	GRB2-related adaptor protein 2
ENSSSCP00000003969	5	1.08713	0.298581	PPIE	Peptidyl-prolyl cis-trans isomerase E
ENSSSCP00000006992	1	1.07328	0.298812	RPS27	ribosomal protein S27
ENSSSCP00000025393	4	0.938476	0.299077	CSTF3	|2|ENSSSCG00000030563|ENSSSCT00000031850
ENSSSCP00000017953	2	0.907373	0.29912	PPWD1	Sus scrofa peptidylprolyl isomerase domain and WD repeat containing 1 (PPWD1), mRNA.
ENSSSCP00000011159	12	1.04916	0.299274	IDE	insulin-degrading enzyme
ENSSSCP00000018787	8	0.950507	0.299448	ZNF207	zinc finger protein 207
ENSSSCP00000007313	3	1.12605	0.299516	DPH5	diphthamide biosynthesis 5
ENSSSCP00000026619	7	0.920799	0.300178	MCM5	Uncharacterized protein
ENSSSCP00000025846	1	1.08718	0.300408	KCNAB2	potassium voltage-gated channel, shaker-related subfamily, beta member 2
ENSSSCP00000016135	8	0.794268	0.30077	STT3A	STT3A, subunit of the oligosaccharyltransferase complex (catalytic)
ENSSSCP00000006932	1	1.71601	0.300829	KIAA0907	KIAA0907
ENSSSCP00000012692	2	1.13482	0.301185	QTRT2	Uncharacterized protein
ENSSSCP00000007635	2	0.883552	0.301219	IDH3B	Sus scrofa isocitrate dehydrogenase 3 (NAD+) beta (IDH3B), nuclear gene encoding mitochondrial protein, mRNA.
ENSSSCP00000016660	13	1.05832	0.301255	BIN1	bridging integrator 1
ENSSSCP00000005264	8	0.953177	0.301548	VPS4B	vacuolar protein sorting 4 homolog B (S. cerevisiae)
ENSSSCP00000006929	11	0.704974	0.301679	ARHGEF2	Rho/Rac guanine nucleotide exchange factor (GEF) 2
ENSSSCP00000013894	20	1.03682	0.301804	EEF1G	Elongation factor 1-gamma
ENSSSCP00000016515	80	0.934024	0.301928	TPR	translocated promoter region, nuclear basket protein
ENSSSCP00000013776	36	0.966169	0.302338	SF3B2	splicing factor 3b, subunit 2, 145kDa
ENSSSCP00000015488	1	1.48188	0.302458	SIRT3	Sus scrofa sirtuin 3 (SIRT3), nuclear gene encoding mitochondrial protein, mRNA.
ENSSSCP00000023552	2	1.25867	0.302743	ACTR10	Uncharacterized protein
ENSSSCP00000001109	1	0.895756	0.303028	TMEM14EP	Uncharacterized protein
ENSSSCP00000020319	2	0.97643	0.303108	DYNLL2	dynein, light chain, LC8-type 2
ENSSSCP00000000260	3	0.779773	0.303912	KRT6A	Uncharacterized protein
ENSSSCP00000002468	4	1.15713	0.304218	HSPA2	heat shock 70kDa protein 2
ENSSSCP00000014711	6	0.950182	0.304303	AKAP8L	A kinase (PRKA) anchor protein 8-like
ENSSSCP00000024666	1	1.20766	0.304341	GNG7	guanine nucleotide binding protein (G protein), gamma 7
ENSSSCP00000000020	2	0.908675	0.304831	NUP50	Uncharacterized protein
ENSSSCP00000023362	1	0.782693	0.305177	PPP3R1	Uncharacterized protein
ENSSSCP00000027047	1	0.74303	0.305216	PROS1	Uncharacterized protein
ENSSSCP00000026964	4	1.13739	0.305302	TIMM13	translocase of inner mitochondrial membrane 13 homolog (yeast)
ENSSSCP00000000039	4	1.08017	0.305607	ARFGAP3	ADP-ribosylation factor GTPase activating protein 3
ENSSSCP00000002882	3	1.08554	0.305854	USP10	Uncharacterized protein
ENSSSCP00000024948	3	0.861746	0.305895	ECI1	enoyl-CoA delta isomerase 1
ENSSSCP00000000205	2	1.83693	0.306352	TUBA1C	tubulin, alpha 1c
ENSSSCP00000007956	13	0.898917	0.306689	PTPN1	Sus scrofa protein tyrosine phosphatase, non-receptor type 1 (PTPN1), mRNA.
ENSSSCP00000018229	14	1.13597	0.307664	GRB2	Sus scrofa growth factor receptor-bound protein 2 (GRB2), mRNA.
ENSSSCP00000009389	2	1.10289	0.307816	GNPDA2	glucosamine-6-phosphate deaminase 2
ENSSSCP00000018378	47	0.943185	0.30785	EFTUD2	elongation factor Tu GTP binding domain containing 2
ENSSSCP00000008867	2	1.21518	0.308045	SMYD5	SMYD family member 5
ENSSSCP00000011381	10	0.9448	0.308135	PRDX3	peroxiredoxin 3
ENSSSCP00000021015	3	0.901533	0.308297	NUP205	Uncharacterized protein
ENSSSCP00000010243	2	0.827071	0.308306	SPTLC1	serine palmitoyltransferase, long chain base subunit 1
ENSSSCP00000024411	3	1.10332	0.308503	RPL32	60S ribosomal protein L32
ENSSSCP00000008862	7	1.26796	0.308665	STAMBP	STAM binding protein
ENSSSCP00000004477	1	0.887459	0.308776	HECA	headcase homolog (Drosophila)
ENSSSCP00000002649	8	0.930493	0.308815	CPSF2	Uncharacterized protein
ENSSSCP00000001456	3	1.39051	0.309131	DHX16	DEAH (Asp-Glu-Ala-His) box polypeptide 16
ENSSSCP00000021188	3	0.958578	0.309406	CTNNBL1	catenin, beta like 1
ENSSSCP00000008687	74	0.885682	0.309431	RANBP2	RAN binding protein 2
ENSSSCP00000012677	2	0.846238	0.309981	POGLUT1	Uncharacterized protein
ENSSSCP00000025588	21	0.88834	0.310499	ALDH4A1	aldehyde dehydrogenase 4 family, member A1
ENSSSCP00000006780	1	0.641934	0.310514	PPOX	Orexin
ENSSSCP00000014433	8	0.891676	0.310751	XAB2	XPA binding protein 2
ENSSSCP00000007926	21	0.904091	0.310848	NCOA5	nuclear receptor coactivator 5
ENSSSCP00000006491	6	1.09201	0.31111	HRSP12	heat-responsive protein 12
ENSSSCP00000015039	1	1.31875	0.311219	COX7C	Sus scrofa cytochrome c oxidase subunit VIIc (COX7C), nuclear gene encoding mitochondrial protein, mRNA.
ENSSSCP00000016412	14	1.08865	0.311342	PRRC2C	proline-rich coiled-coil 2C
ENSSSCP00000007326	5	1.08209	0.311439	AGL	amylo-alpha-1, 6-glucosidase, 4-alpha-glucanotransferase
ENSSSCP00000016037	13	1.19239	0.31153	NLRX1	NLR family member X1
ENSSSCP00000012124	1	0.894586	0.311608	NDUFAF3	NADH dehydrogenase (ubiquinone) complex I, assembly factor 3
ENSSSCP00000022290	9	0.913014	0.312091	THOC1	THO complex 1
ENSSSCP00000010939	16	1.08726	0.312884	PPA1	pyrophosphatase (inorganic) 1
ENSSSCP00000012169	3	1.21263	0.313346	MAPKAPK3	Sus scrofa mitogen-activated protein kinase-activated protein kinase 3 (MAPKAPK3), mRNA.
ENSSSCP00000013401	8	1.0517	0.313659	CUL4B	Uncharacterized protein
ENSSSCP00000021243	14	0.922201	0.313674	SHMT2	Serine hydroxymethyltransferase
ENSSSCP00000018144	2	0.748215	0.314219	C17orf62	chromosome 17 open reading frame 62
ENSSSCP00000018234	6	1.08792	0.314407	GGA3	golgi-associated, gamma adaptin ear containing, ARF binding protein 3
ENSSSCP00000006990	2	1.21088	0.314535	TPM3	Sus scrofa tropomyosin 3 (TPM3), mRNA.
ENSSSCP00000010670	1	1.17851	0.314847	GATSL3	GATS protein-like 3
ENSSSCP00000000433	8	1.06664	0.315527	PTGES3	prostaglandin E synthase 3 (cytosolic)
ENSSSCP00000014373	3	0.898107	0.315872	LONP1	Sus scrofa lon peptidase 1, mitochondrial (LONP1), nuclear gene encoding mitochondrial protein, mRNA.
ENSSSCP00000005998	9	1.11268	0.316395	RABEPK	Rab9 effector protein with kelch motifs
ENSSSCP00000023405	2	0.824844	0.316573	RAP2C	RAP2C, member of RAS oncogene family
ENSSSCP00000003989	8	1.09583	0.316608	NDUFV2	NADH dehydrogenase (ubiquinone) flavoprotein 2, 24kDa
ENSSSCP00000024931	1	0.631327	0.316648	SUMO3	|13|ENSSSCG00000024026|ENSSSCT00000030823
ENSSSCP00000018474	17	0.797308	0.316715	KRT14	keratin 14
ENSSSCP00000005887	5	1.1751	0.317015	ATP6V1G1	|1|ENSSSCG00000005491|ENSSSCT00000006037
ENSSSCP00000021299	5	0.827908	0.31705	SLC3A2	Uncharacterized protein
ENSSSCP00000011435	15	0.945934	0.31712	BUB3	BUB3 mitotic checkpoint protein
ENSSSCP00000006777	16	0.903761	0.317611	NDUFS2	NADH dehydrogenase (ubiquinone) Fe-S protein 2, 49kDa (NADH-coenzyme Q reductase)
ENSSSCP00000014614	11	0.95974	0.317913	FARSA	phenylalanyl-tRNA synthetase, alpha subunit
ENSSSCP00000015844	10	1.09314	0.318411	CTSC	cathepsin C
ENSSSCP00000012929	1	0.873191	0.318864	CTPS2	CTP synthase 2
ENSSSCP00000010765	3	0.893343	0.31906	PI4KA	phosphatidylinositol 4-kinase, catalytic, alpha
ENSSSCP00000000035	2	1.14886	0.319193	TSPO	translocator protein (18kDa)
ENSSSCP00000012310	10	0.946499	0.319284	ARPC4	actin related protein 2/3 complex, subunit 4, 20kDa
ENSSSCP00000018449	7	0.900343	0.319599	RAB5C	RAB5C, member RAS oncogene family
ENSSSCP00000029742	2	0.869391	0.319656	LENG8	Uncharacterized protein
ENSSSCP00000014895	1	0.831149	0.319741	MAPK9	mitogen-activated protein kinase 9
ENSSSCP00000003362	1	1.13362	0.319998	AP2S1	adaptor-related protein complex 2, sigma 1 subunit
ENSSSCP00000014641	11	0.925436	0.320031	PRKACA	protein kinase, cAMP-dependent, catalytic, alpha
ENSSSCP00000006095	20	1.04689	0.32009	FNBP1	formin binding protein 1
ENSSSCP00000014532	3	1.19652	0.320208	PIN1	Peptidyl-prolyl cis-trans isomerase NIMA interacting 1; Uncharacterized protein
ENSSSCP00000006724	16	1.19984	0.320639	RCSD1	RCSD domain containing 1
ENSSSCP00000028215	2	1.5262	0.321036	ITPA	inosine triphosphatase (nucleoside triphosphate pyrophosphatase)
ENSSSCP00000019846	5	0.935163	0.32128	RUVBL1	Uncharacterized protein
ENSSSCP00000010699	5	0.8684	0.321354	DRG1	developmentally regulated GTP binding protein 1
ENSSSCP00000006530	1	0.899173	0.321496	OTUD6B	OTU domain containing 6B
ENSSSCP00000002149	1	1.12069	0.321613	NUBPL	Uncharacterized protein
ENSSSCP00000007267	5	0.872361	0.321734	STRIP1	Uncharacterized protein
ENSSSCP00000025312	1	1.19219	0.321766	HMGN1	Uncharacterized protein
ENSSSCP00000000479	2	0.898148	0.322229	AGAP2	ArfGAP with GTPase domain, ankyrin repeat and PH domain 2
ENSSSCP00000022203	8	1.29435	0.322798	SDPR	Uncharacterized protein
ENSSSCP00000021407	1	0.848911	0.323293	C2orf49	chromosome 2 open reading frame 49
ENSSSCP00000017525	11	1.08821	0.323545	AKR1B1	Sus scrofa aldose reductase (ALR2), mRNA.
ENSSSCP00000016669	5	0.897082	0.323667	TSN	translin
ENSSSCP00000017323	16	0.864779	0.324449	NDUFA10	NADH dehydrogenase (ubiquinone) 1 alpha subcomplex, 10, 42kDa
ENSSSCP00000012427	1	0.9089	0.324521	ARMC8	Uncharacterized protein
ENSSSCP00000023232	3	0.68187	0.324546	PKP1	plakophilin 1 (ectodermal dysplasia/skin fragility syndrome)
ENSSSCP00000009250	3	1.24667	0.325231	TACC3	transforming, acidic coiled-coil containing protein 3
ENSSSCP00000001318	2	1.15095	0.325512	PPP1R11	Sus scrofa protein phosphatase 1, regulatory (inhibitor) subunit 11 (PPP1R11), mRNA.
ENSSSCP00000019622	3	1.15434	0.326034	SRSF10	Sus scrofa serine/arginine-rich splicing factor 10 (SRSF10), transcript variant 2, mRNA.
ENSSSCP00000008556	1	0.857948	0.326221	HAGH	Uncharacterized protein
ENSSSCP00000014712	16	0.90437	0.326261	RASAL3	RAS protein activator like 3
ENSSSCP00000016975	2	0.895028	0.326587	NUP35	Uncharacterized protein
ENSSSCP00000018235	1	0.839474	0.326844	SUMO2	Sus scrofa SMT3 suppressor of mif two 3 homolog 2 (S. cerevisiae) (SUMO2), mRNA.
ENSSSCP00000006550	1	1.34186	0.326887	CA2	carbonic anhydrase II
ENSSSCP00000021982	6	0.914874	0.327072	WDR74	WD repeat domain 74
ENSSSCP00000025720	2	0.912488	0.327404	SEC23IP	SEC23 interacting protein
ENSSSCP00000018158	1	1.33322	0.327527	CHMP6	charged multivesicular body protein 6
ENSSSCP00000020176	2	1.21304	0.327594	SERPINF2	serpin peptidase inhibitor, clade F (alpha-2 antiplasmin, pigment epithelium derived factor), member 2
ENSSSCP00000008130	7	1.0547	0.32767	ARPC1A	actin related protein 2/3 complex, subunit 1A, 41kDa
ENSSSCP00000024833	3	0.895393	0.327815	UGGT1	Uncharacterized protein
ENSSSCP00000011511	1	0.846146	0.328095	GGA2	golgi-associated, gamma adaptin ear containing, ARF binding protein 2
ENSSSCP00000011508	4	1.15821	0.328159	NDUFAB1	NADH dehydrogenase (ubiquinone) 1, alpha/beta subcomplex, 1, 8kDa
ENSSSCP00000024904	10	0.936384	0.328217	THUMPD1	THUMP domain containing 1
ENSSSCP00000027266	6	1.02729	0.328776	EIF4E	Uncharacterized protein
ENSSSCP00000011761	24	0.96043	0.328933	KIF5B	Uncharacterized protein
ENSSSCP00000010963	2	1.04744	0.329224	SPOCK2	Uncharacterized protein
ENSSSCP00000004985	15	1.1001	0.329354	TMOD3	Sus scrofa tropomodulin 3 (ubiquitous) (TMOD3), mRNA.
ENSSSCP00000004540	1	0.753584	0.329668	ARHGAP18	Uncharacterized protein
ENSSSCP00000005061	1	0.673964	0.3305	HYPK	huntingtin interacting protein K
ENSSSCP00000017863	1	1.20356	0.330821	PRKAA1	Sus scrofa protein kinase, AMP-activated, alpha 1 catalytic subunit (PRKAA1), mRNA.
ENSSSCP00000003265	1	1.12618	0.331051	EXOSC5	exosome component 5
ENSSSCP00000022063	16	0.853358	0.33108	NOP58	NOP58 ribonucleoprotein
ENSSSCP00000007402	4	1.24507	0.331289	DDAH1	dimethylarginine dimethylaminohydrolase 1
ENSSSCP00000014419	6	1.0564	0.332811	ARHGEF18	Uncharacterized protein
ENSSSCP00000000187	6	0.769268	0.333024	FKBP11	FK506 binding protein 11, 19 kDa
ENSSSCP00000007864	8	1.08216	0.333074	YWHAB	tyrosine 3-monooxygenase/tryptophan 5-monooxygenase activation protein, beta
ENSSSCP00000031035	1	0.882694	0.333674	LENG8	Uncharacterized protein
ENSSSCP00000030100	5	0.881544	0.333976	WDR55	WD repeat domain 55
ENSSSCP00000014645	2	0.889204	0.334192	CD97	CD97 molecule
ENSSSCP00000009986	3	1.17805	0.334275	RFXAP	regulatory factor X-associated protein
ENSSSCP00000020264	7	1.13614	0.334705	COX5A	cytochrome c oxidase subunit Va
ENSSSCP00000024705	7	0.912899	0.334778	RAC2	ras-related C3 botulinum toxin substrate 2 (rho family, small GTP binding protein Rac2)
ENSSSCP00000008782	4	0.827529	0.335301	POLR1A	polymerase (RNA) I polypeptide A, 194kDa
ENSSSCP00000015814	1	0.864844	0.335563	NARS2	asparaginyl-tRNA synthetase 2, mitochondrial (putative)
ENSSSCP00000012601	1	0.778352	0.335947	PPP1R2	Uncharacterized protein
ENSSSCP00000026257	35	1.11251	0.33647	MVP	major vault protein
ENSSSCP00000014280	5	1.1402	0.336841	ATP5D	ATP synthase, H+ transporting, mitochondrial F1 complex, delta subunit
ENSSSCP00000000742	4	0.900335	0.337014	NOP2	NOP2 nucleolar protein
ENSSSCP00000017114	16	0.928352	0.337232	ACADL	Sus scrofa acyl-CoA dehydrogenase, long chain (ACADL), nuclear gene encoding mitochondrial protein, mRNA.
ENSSSCP00000006334	5	0.953125	0.337349	EXOSC4	exosome component 4
ENSSSCP00000021598	36	0.895057	0.33765	LMNB2	lamin B2
ENSSSCP00000021697	7	1.1068	0.337771	MARS	Uncharacterized protein
ENSSSCP00000007389	6	1.03075	0.337859	SH3GLB1	Sus scrofa SH3-domain GRB2-like endophilin B1 (SH3GLB1), mRNA.
ENSSSCP00000027401	1	1.10744	0.337983	RPS16	40S ribosomal protein S16
ENSSSCP00000016788	2	1.04566	0.33801	PPP2CA	Serine/threonine-protein phosphatase
ENSSSCP00000001528	1	1.6587	0.338078	C4A	Sus scrofa complement C4 (C4), mRNA.
ENSSSCP00000005203	7	0.890258	0.338581	UBE3A	ubiquitin protein ligase E3A
ENSSSCP00000024117	3	1.16061	0.338716	RBBP9	retinoblastoma binding protein 9
ENSSSCP00000001072	8	0.912515	0.338734	PRPF4B	pre-mRNA processing factor 4B
ENSSSCP00000018571	2	1.06143	0.338804	PNPO	pyridoxamine 5'-phosphate oxidase
ENSSSCP00000011197	5	0.884536	0.338867	TM9SF3	transmembrane 9 superfamily member 3
ENSSSCP00000010809	2	0.887638	0.338901	TRMT2A	tRNA methyltransferase 2 homolog A (S. cerevisiae)
ENSSSCP00000005741	7	1.12253	0.339157	GRHPR	glyoxylate reductase/hydroxypyruvate reductase
ENSSSCP00000015836	2	0.894492	0.339901	EED	Uncharacterized protein
ENSSSCP00000004523	5	1.17476	0.339932	STX7	syntaxin 7
ENSSSCP00000002033	2	0.907533	0.340207	CIB1	calcium and integrin binding 1 (calmyrin)
ENSSSCP00000005511	3	1.15837	0.340434	CAAP1	caspase activity and apoptosis inhibitor 1
ENSSSCP00000014606	8	0.91368	0.340568	RNASEH2A	ribonuclease H2, subunit A
ENSSSCP00000028049	2	1.08555	0.340568	RPS27A	ribosomal protein S27a
ENSSSCP00000015251	17	1.02694	0.340991	ETF1	eukaryotic translation termination factor 1
ENSSSCP00000016886	7	0.915971	0.341037	PPIG	peptidylprolyl isomerase G (cyclophilin G)
ENSSSCP00000018214	7	0.820667	0.341163	SRP68	signal recognition particle 68kDa
ENSSSCP00000024862	4	1.09513	0.341217	CTDP1	Uncharacterized protein
ENSSSCP00000023968	3	1.251	0.341332	CDKN1B	cyclin-dependent kinase inhibitor 1B (p27, Kip1)
ENSSSCP00000010938	5	0.797369	0.341597	SAR1A	Sus scrofa SAR1 homolog A (S. cerevisiae) (SAR1A), mRNA.
ENSSSCP00000024413	7	0.964832	0.3416	POLR2G	polymerase (RNA) II (DNA directed) polypeptide G
ENSSSCP00000022150	18	0.943725	0.341949	PRPF4	pre-mRNA processing factor 4
ENSSSCP00000021702	2	1.1628	0.342126	GPX4	Sus scrofa glutathione peroxidase 4 (phospholipid hydroperoxidase) (GPX4), mRNA.
ENSSSCP00000018597	2	0.884523	0.342202	PHB	Uncharacterized protein
ENSSSCP00000001222	1	1.05175	0.342438	ABT1	Uncharacterized protein; Uncharacterized protein
ENSSSCP00000023862	7	1.15987	0.34254	PDAP1	PDGFA associated protein 1
ENSSSCP00000003898	1	0.858055	0.3426	FABP3	Fatty acid-binding protein; Uncharacterized protein
ENSSSCP00000013160	29	0.939254	0.34298	MSN	moesin
ENSSSCP00000007652	12	1.17463	0.342981	NSFL1C	NSFL1 (p97) cofactor (p47)
ENSSSCP00000016020	19	0.964358	0.343008	DDX6	DEAD (Asp-Glu-Ala-Asp) box helicase 6; Uncharacterized protein
ENSSSCP00000019447	1	1.18784	0.343094	PDS5B	Uncharacterized protein
ENSSSCP00000014730	9	0.900049	0.343179	AP1M1	adaptor-related protein complex 1, mu 1 subunit
ENSSSCP00000019816	11	1.07547	0.3432	PFAS	phosphoribosylformylglycinamidine synthase
ENSSSCP00000026703	1	0.929228	0.343357	MAD1L1	Uncharacterized protein
ENSSSCP00000005664	8	1.10118	0.343777	OSTF1	Sus scrofa osteoclast stimulating factor 1 (OSTF1), mRNA.
ENSSSCP00000017029	26	1.05153	0.34391	ANKRD44	Uncharacterized protein
ENSSSCP00000002978	3	0.925029	0.344016	NIP7	Sus scrofa nuclear import 7 homolog (S. cerevisiae) (NIP7), mRNA.
ENSSSCP00000004218	2	1.1351	0.344041	UQCRH	ubiquinol-cytochrome c reductase hinge protein
ENSSSCP00000013882	13	0.88085	0.344099	ATL3	Uncharacterized protein
ENSSSCP00000002037	14	0.87529	0.344167	ETFA	Sus scrofa electron-transfer-flavoprotein, alpha polypeptide (ETFA), nuclear gene encoding mitochondrial protein, mRNA.
ENSSSCP00000013895	7	1.14098	0.344428	ASRGL1	asparaginase like 1
ENSSSCP00000011535	43	1.02706	0.344746	EPRS	glutamyl-prolyl-tRNA synthetase
ENSSSCP00000016387	5	1.16959	0.344855	CUL1	cullin 1
ENSSSCP00000012366	1	0.828767	0.345607	XPC	xeroderma pigmentosum, complementation group C
ENSSSCP00000010849	6	0.750138	0.345938	TSNAX	Sus scrofa translin-associated factor X (TSNAX), mRNA.
ENSSSCP00000014284	4	0.952873	0.346617	MBD3	methyl-CpG binding domain protein 3
ENSSSCP00000013959	6	0.919165	0.347034	OSBP	oxysterol binding protein
ENSSSCP00000012343	1	0.719675	0.347696	TMEM40	transmembrane protein 40
ENSSSCP00000008273	2	1.14988	0.347764	SUMF2	sulfatase modifying factor 2
ENSSSCP00000007451	1	1.36945	0.348054	PCM1	Uncharacterized protein
ENSSSCP00000003890	21	0.921445	0.348163	EPB41	erythrocyte membrane protein band 4.1 (elliptocytosis 1, RH-linked)
ENSSSCP00000000958	4	1.11953	0.348305	SNRPF	small nuclear ribonucleoprotein polypeptide F
ENSSSCP00000008337	5	0.906938	0.348699	NFATC2IP	nuclear factor of activated T-cells, cytoplasmic, calcineurin-dependent 2 interacting protein
ENSSSCP00000026125	11	0.938061	0.348713	HNRNPL	Uncharacterized protein
ENSSSCP00000011267	13	1.04551	0.348945	NOLC1	nucleolar and coiled-body phosphoprotein 1
ENSSSCP00000009202	14	0.916562	0.349087	PDIA6	Sus scrofa protein disulfide isomerase family A, member 6 (PDIA6), mRNA.
ENSSSCP00000013797	2	0.962597	0.349093	SNX32	sorting nexin 32
ENSSSCP00000028070	1	1.1143	0.349123	AP1S1	adaptor-related protein complex 1, sigma 1 subunit
ENSSSCP00000007803	2	0.939656	0.34921	SAMHD1	Uncharacterized protein
ENSSSCP00000014785	4	0.813996	0.349627	FKBP8	FK506 binding protein 8, 38kDa
ENSSSCP00000002165	1	1.27155	0.349777	GZMH	Granzyme H; Uncharacterized protein
ENSSSCP00000016183	4	0.895198	0.349792	ACAD8	Uncharacterized protein
ENSSSCP00000006686	20	0.928188	0.349955	MCM4	minichromosome maintenance complex component 4
ENSSSCP00000006721	5	0.848033	0.350085	MPC2	mitochondrial pyruvate carrier 2
ENSSSCP00000023407	1	1.08098	0.350384	FXR1	fragile X mental retardation, autosomal homolog 1
ENSSSCP00000002934	6	0.925663	0.351068	EXOSC6	exosome component 6
ENSSSCP00000022985	5	1.10141	0.351103	RPA3	replication protein A3, 14kDa
ENSSSCP00000026615	2	1.09864	0.351474	AKAP13	Uncharacterized protein
ENSSSCP00000018365	2	0.87067	0.351512	FMNL1	formin-like 1
ENSSSCP00000002746	13	0.887064	0.351835	DNAH3	Uncharacterized protein
ENSSSCP00000019530	3	0.876894	0.351951	RNMT	Uncharacterized protein
ENSSSCP00000009269	1	1.22048	0.352309	MFSD10	major facilitator superfamily domain containing 10
ENSSSCP00000011072	1	1.15178	0.352311	WDFY4	WDFY family member 4
ENSSSCP00000009575	1	0.853545	0.353087	NAAA	N-acylethanolamine acid amidase
ENSSSCP00000020984	10	1.0406	0.353103	PSMA2	Proteasome subunit alpha type
ENSSSCP00000013845	6	0.942569	0.353231	MAP4K2	mitogen-activated protein kinase kinase kinase kinase 2
ENSSSCP00000011515	4	1.05609	0.353577	UCHL5	Sus scrofa ubiquitin carboxyl-terminal hydrolase L5 (UCHL5), mRNA.
ENSSSCP00000000263	9	0.796885	0.353742	KRT5	keratin 5
ENSSSCP00000011596	29	0.956105	0.354215	HNRNPU	heterogeneous nuclear ribonucleoprotein U (scaffold attachment factor A)
ENSSSCP00000011735	1	0.88272	0.354657	APTX	aprataxin
ENSSSCP00000016496	10	0.943722	0.355265	ARPC5	Sus scrofa actin related protein 2/3 complex, subunit 5, 16kDa (ARPC5), mRNA.
ENSSSCP00000020407	2	1.0246	0.355338	FARSB	Uncharacterized protein
ENSSSCP00000002464	29	1.06669	0.355701	MTHFD1	methylenetetrahydrofolate dehydrogenase (NADP+ dependent) 1, methenyltetrahydrofolate cyclohydrolase, formyltetrahydrofolate synthetase
ENSSSCP00000013949	9	0.82179	0.356145	CD5	CD5 molecule
ENSSSCP00000011581	7	1.10513	0.356172	AHCTF1	AT hook containing transcription factor 1
ENSSSCP00000008806	2	0.907964	0.356187	SUCLG1	succinate-CoA ligase, alpha subunit
ENSSSCP00000012383	3	0.875911	0.356277	RUVBL1	Uncharacterized protein
ENSSSCP00000004897	18	1.02334	0.35646	NARS	asparaginyl-tRNA synthetase
ENSSSCP00000026357	8	1.17226	0.356506	BLVRB	biliverdin reductase B (flavin reductase (NADPH))
ENSSSCP00000012140	1	0.880835	0.356538	RNF123	Uncharacterized protein
ENSSSCP00000018572	9	0.883615	0.356979	CDK5RAP3	CDK5 regulatory subunit associated protein 3
ENSSSCP00000005831	10	1.15431	0.357199	RAD23B	RAD23 homolog B (S. cerevisiae)
ENSSSCP00000008214	8	1.06311	0.357456	YWHAG	tyrosine 3-monooxygenase/tryptophan 5-monooxygenase activation protein, gamma
ENSSSCP00000017225	6	0.837259	0.357775	SP110	SP110 nuclear body protein
ENSSSCP00000004920	1	1.11385	0.357872	USP3	ubiquitin specific peptidase 3
ENSSSCP00000000949	10	0.861552	0.358098	SLC25A3	solute carrier family 25 (mitochondrial carrier; phosphate carrier), member 3
ENSSSCP00000012593	22	0.908861	0.358323	OPA1	optic atrophy 1 (autosomal dominant)
ENSSSCP00000003858	2	0.862037	0.358429	HMGN2	Sus scrofa high mobility group nucleosomal binding domain 2 (HMGN2), transcript variant 1, mRNA.
ENSSSCP00000017198	5	0.904917	0.358615	CUL3	Uncharacterized protein
ENSSSCP00000027331	6	1.12409	0.358711	CCS	Copper chaperone for superoxide dismutase
ENSSSCP00000005155	1	1.12868	0.358821	SRP14	Uncharacterized protein
ENSSSCP00000010325	8	1.17827	0.359195	CLU	Sus scrofa clusterin (CLU), mRNA.
ENSSSCP00000011404	1	1.04903	0.359216	NSMCE4A	non-SMC element 4 homolog A (S. cerevisiae)
ENSSSCP00000013151	1	1.15212	0.359217	SPIN3	spindlin family, member 3
ENSSSCP00000026098	4	0.904868	0.359229	DIS3L	Uncharacterized protein
ENSSSCP00000026068	19	0.904851	0.359239	FH	fumarate hydratase
ENSSSCP00000024435	7	1.14053	0.359418	LRRFIP1	Uncharacterized protein
ENSSSCP00000014183	3	0.887691	0.359441	HTATIP2	HIV-1 Tat interactive protein 2, 30kDa
ENSSSCP00000014503	5	1.09844	0.360142	KRI1	Uncharacterized protein
ENSSSCP00000001861	26	0.927341	0.360225	CDC5L	cell division cycle 5-like
ENSSSCP00000001919	13	0.884108	0.361258	IDH3A	isocitrate dehydrogenase 3 (NAD+) alpha
ENSSSCP00000027288	6	1.04072	0.36199	COPE	Uncharacterized protein
ENSSSCP00000014994	6	0.94764	0.362061	AP3B1	Uncharacterized protein
ENSSSCP00000002041	12	1.15957	0.362177	RCN2	reticulocalbin 2, EF-hand calcium binding domain
ENSSSCP00000025642	21	1.05062	0.362624	STIP1	|2|ENSSSCG00000021620|ENSSSCT00000027308
ENSSSCP00000010275	11	1.06572	0.362933	PDLIM2	PDZ and LIM domain 2 (mystique)
ENSSSCP00000001034	2	0.692697	0.363093	SCO2	SCO2 cytochrome c oxidase assembly protein
ENSSSCP00000007202	14	1.04945	0.363167	CSDE1	cold shock domain containing E1, RNA-binding
ENSSSCP00000000559	1	0.765655	0.363434	DNM1L	|5|ENSSSCG00000000529|ENSSSCT00000000571
ENSSSCP00000012187	10	1.03902	0.363522	TWF2	Uncharacterized protein
ENSSSCP00000006906	6	0.928587	0.363543	NAXE	Sus scrofa apolipoprotein A-I binding protein (APOA1BP), mRNA.
ENSSSCP00000018422	4	1.14551	0.364083	WNK4	WNK lysine deficient protein kinase 4
ENSSSCP00000008828	2	0.91595	0.364224	MRPL53	Uncharacterized protein
ENSSSCP00000002606	3	0.848629	0.364356	SPTLC2	serine palmitoyltransferase, long chain base subunit 2
ENSSSCP00000008552	3	1.04611	0.364374	STUB1	STIP1 homology and U-box containing protein 1, E3 ubiquitin protein ligase
ENSSSCP00000010492	2	0.955783	0.365139	PPP1CC	protein phosphatase 1, catalytic subunit, gamma isozyme
ENSSSCP00000005522	13	1.05351	0.365724	MTAP	Uncharacterized protein
ENSSSCP00000017295	5	1.06677	0.366701	COPS8	COP9 signalosome subunit 8
ENSSSCP00000026428	2	0.951012	0.367194	FGD3	Uncharacterized protein
ENSSSCP00000018257	22	1.09475	0.367406	SLC9A3R1	Sus scrofa solute carrier family 9 (sodium/hydrogen exchanger), member 3 regulator 1 (SLC9A3R1), mRNA.
ENSSSCP00000019140	2	1.18462	0.367677	MT-ATP6	ATP synthase subunit a
ENSSSCP00000026414	15	0.891784	0.368056	PHB2	prohibitin 2
ENSSSCP00000012264	7	0.850324	0.368152	ARL6IP5	Sus scrofa ADP-ribosylation-like factor 6 interacting protein 5 (ARL6IP5), mRNA.
ENSSSCP00000021524	2	1.12162	0.368697	IST1	Uncharacterized protein
ENSSSCP00000017257	1	0.784833	0.369232	EIF4E2	eukaryotic translation initiation factor 4E family member 2
ENSSSCP00000021280	1	1.30703	0.369431	SAMD9	sterile alpha motif domain containing 9
ENSSSCP00000006893	14	1.18505	0.369438	HDGF	hepatoma-derived growth factor
ENSSSCP00000015073	1	1.51923	0.369654	ERAP1	endoplasmic reticulum aminopeptidase 1
ENSSSCP00000003204	7	0.934661	0.370442	MAP4K1	mitogen-activated protein kinase kinase kinase kinase 1
ENSSSCP00000019203	1	0.800009	0.370884	DNMT3A	DNA (cytosine-5-)-methyltransferase 3 alpha
ENSSSCP00000018151	5	1.0763	0.371112	FN3KRP	fructosamine 3 kinase related protein
ENSSSCP00000017302	2	1.15581	0.37122	LRRFIP1	Uncharacterized protein
ENSSSCP00000014393	6	1.07128	0.371258	DENND1C	DENN/MADD domain containing 1C
ENSSSCP00000015990	2	0.600367	0.371662	ZPR1	zinc finger protein 259
ENSSSCP00000014605	14	1.10782	0.37178	PRDX2	peroxiredoxin 2
ENSSSCP00000002582	9	0.857713	0.371887	TMED10	transmembrane emp24-like trafficking protein 10 (yeast)
ENSSSCP00000013731	1	1.14358	0.371961	RAD9A	RAD9 homolog A (S. pombe)
ENSSSCP00000013726	11	0.881399	0.372224	PTPRCAP	protein tyrosine phosphatase, receptor type, C-associated protein
ENSSSCP00000018556	4	1.18617	0.372249	RPL19	ribosomal protein L19
ENSSSCP00000020667	11	1.31959	0.372382	PCYOX1	prenylcysteine oxidase 1
ENSSSCP00000025210	1	0.879736	0.372515	HEBP1	Uncharacterized protein
ENSSSCP00000017791	8	1.22537	0.372743	BASP1	Uncharacterized protein
ENSSSCP00000010238	1	1.13928	0.372889	AUH	Uncharacterized protein
ENSSSCP00000030550	1	0.935367	0.373171	CFL1	cofilin 1 (non-muscle)
ENSSSCP00000017685	3	0.879137	0.373431	HIBADH	|18|ENSSSCG00000016695|ENSSSCT00000018176
ENSSSCP00000024450	4	1.08756	0.373895	NTAN1	N-terminal asparagine amidase
ENSSSCP00000000145	18	1.03476	0.374252	EIF3D	eukaryotic translation initiation factor 3, subunit D
ENSSSCP00000027950	5	0.893549	0.374459	HIBADH	3-hydroxyisobutyrate dehydrogenase
ENSSSCP00000011576	3	1.13271	0.374596	SDE2	SDE2 telomere maintenance homolog (S. pombe)
ENSSSCP00000014234	21	1.03151	0.374674	COPB1	Sus scrofa coatomer protein complex, subunit beta 1 (COPB1), mRNA.
ENSSSCP00000006424	3	0.969566	0.374893	RAD21	Uncharacterized protein
ENSSSCP00000006996	11	0.963381	0.375271	GATAD2B	GATA zinc finger domain containing 2B
ENSSSCP00000019428	3	1.20443	0.375634	RBM3	Sus scrofa RNA binding motif (RNP1, RRM) protein 3 (RBM3), mRNA.
ENSSSCP00000022264	3	1.25261	0.37574	MS4A1	membrane-spanning 4-domains, subfamily A, member 1
ENSSSCP00000012394	3	1.08623	0.375775	UBA5	ubiquitin-like modifier activating enzyme 5
ENSSSCP00000021732	3	1.09716	0.3758	RPL36	ribosomal protein L36
ENSSSCP00000027944	1	0.871365	0.37582	NUP37	Uncharacterized protein
ENSSSCP00000010754	3	1.09324	0.375856	MAPK1	mitogen-activated protein kinase 1
ENSSSCP00000021468	5	1.0494	0.377014	DNAJC8	Uncharacterized protein
ENSSSCP00000011978	3	0.794724	0.377466	STT3B	STT3B, subunit of the oligosaccharyltransferase complex (catalytic)
ENSSSCP00000007948	1	0.67491	0.377656	ARFGEF2	ADP-ribosylation factor guanine nucleotide-exchange factor 2 (brefeldin A-inhibited)
ENSSSCP00000027637	1	1.2037	0.378684	ARID2	AT rich interactive domain 2 (ARID, RFX-like)
ENSSSCP00000011723	4	0.882139	0.378788	NOL6	nucleolar protein 6 (RNA-associated)
ENSSSCP00000007276	1	0.757365	0.379161	GSTM3	glutathione S-transferase mu 3 (brain)
ENSSSCP00000026977	18	1.07237	0.379372	PRDX6	Sus scrofa peroxiredoxin 6 (PRDX6), mRNA.
ENSSSCP00000013821	3	0.914567	0.379432	POLA2	polymerase (DNA directed), alpha 2, accessory subunit
ENSSSCP00000000782	1	0.760707	0.379537	TSPAN9	Sus scrofa tetraspanin 9 (TSPAN9), mRNA.
ENSSSCP00000020931	4	0.742467	0.379623	DSG1	desmoglein 1
ENSSSCP00000004079	2	1.14328	0.379826	FUBP1	Uncharacterized protein
ENSSSCP00000020253	6	0.934906	0.380211	RPS17	Sus scrofa ribosomal protein S17 (RPS17), mRNA.
ENSSSCP00000016270	1	1.28969	0.380477	MIOS	Sus scrofa missing oocyte, meiosis regulator, homolog (Drosophila) (MIOS), mRNA.
ENSSSCP00000023679	10	0.853938	0.380571	TMPO	Uncharacterized protein
ENSSSCP00000022569	1	0.933998	0.380672	NEDD8	neural precursor cell expressed, developmentally down-regulated 8
ENSSSCP00000017819	3	1.23479	0.380675	AMACR	alpha-methylacyl-CoA racemase
ENSSSCP00000005347	1	1.07726	0.380677	TLE3	Uncharacterized protein
ENSSSCP00000026701	1	1.11072	0.380764	PLEKHO1	pleckstrin homology domain containing, family O member 1
ENSSSCP00000006083	1	1.54382	0.381271	NTMT1	N-terminal Xaa-Pro-Lys N-methyltransferase 1
ENSSSCP00000000651	2	1.16448	0.381842	HEBP1	Heme-binding protein 1
ENSSSCP00000005495	1	0.912571	0.382063	PPP2R5E	protein phosphatase 2, regulatory subunit B', epsilon isoform
ENSSSCP00000026163	2	0.923558	0.382233	NUP205	Uncharacterized protein
ENSSSCP00000024652	5	1.07578	0.38226	ACBD3	acyl-CoA binding domain containing 3
ENSSSCP00000000437	3	1.07324	0.382266	STAT6	Sus scrofa signal transducer and activator of transcription 6, interleukin-4 induced (STAT6), mRNA.
ENSSSCP00000015167	6	1.10111	0.3829	ISOC1	isochorismatase domain containing 1
ENSSSCP00000014222	4	1.22062	0.383911	SMAP	chromosome 11 open reading frame 58
ENSSSCP00000023625	5	1.06572	0.384108	DCP1A	decapping mRNA 1A
ENSSSCP00000011778	6	1.11731	0.384125	RSU1	Uncharacterized protein
ENSSSCP00000027560	2	1.03566	0.38417	EML6	Uncharacterized protein
ENSSSCP00000017035	6	0.970372	0.384174	MOB4	|15|ENSSSCG00000016079|ENSSSCT00000017507
ENSSSCP00000005903	10	0.936142	0.384195	PSMD5	Uncharacterized protein
ENSSSCP00000006792	21	0.932613	0.384914	ARHGAP30	Rho GTPase activating protein 30
ENSSSCP00000023779	38	1.40201	0.385485	AVIL	advillin
ENSSSCP00000015487	2	1.09973	0.385604	RIC8A	RIC8 guanine nucleotide exchange factor A
ENSSSCP00000010632	5	0.944651	0.386154	TFIP11	tuftelin interacting protein 11
ENSSSCP00000018575	7	0.946615	0.386383	SKAP1	src kinase associated phosphoprotein 1
ENSSSCP00000000533	3	0.938166	0.386403	CNOT2	CCR4-NOT transcription complex, subunit 2
ENSSSCP00000006076	8	1.03785	0.386732	PPP2R4	protein phosphatase 2A activator, regulatory subunit 4
ENSSSCP00000003066	15	0.960046	0.387041	DNAJA2	DnaJ (Hsp40) homolog, subfamily A, member 2
ENSSSCP00000003119	2	0.919437	0.388266	U2AF1	Splicing factor U2AF 35 kDa subunit
ENSSSCP00000016821	27	0.953728	0.388362	GPD2	Uncharacterized protein
ENSSSCP00000009135	20	0.929959	0.38844	HADHB	hydroxyacyl-CoA dehydrogenase/3-ketoacyl-CoA thiolase/enoyl-CoA hydratase (trifunctional protein), beta subunit
ENSSSCP00000012945	2	1.11003	0.388765	SH3KBP1	SH3-domain kinase binding protein 1
ENSSSCP00000014385	7	1.12856	0.38905	GTF2F1	general transcription factor IIF, polypeptide 1, 74kDa
ENSSSCP00000002902	12	1.09035	0.389418	PLCG2	Uncharacterized protein
ENSSSCP00000019209	1	1.0731	0.38976	ADD2	adducin 2 (beta)
ENSSSCP00000021642	5	1.16881	0.389836	STMN1	Sus scrofa stathmin 1 (STMN1), mRNA.
ENSSSCP00000005338	1	0.867862	0.390007	ANP32A	Uncharacterized protein
ENSSSCP00000019126	4	0.938465	0.390089	COPS3	COP9 signalosome subunit 3
ENSSSCP00000009594	2	1.11003	0.390405	MRPL1	mitochondrial ribosomal protein L1
ENSSSCP00000011948	3	0.810817	0.390531	RFTN1	Uncharacterized protein
ENSSSCP00000021276	1	1.17307	0.391026	BBS12	Bardet-Biedl syndrome 12
ENSSSCP00000021704	1	1.3222	0.391334	CD37	CD37 molecule
ENSSSCP00000014929	10	0.880873	0.391454	LMAN2	lectin, mannose-binding 2
ENSSSCP00000022280	1	0.911178	0.392133	RYBP	RING1 and YY1 binding protein
ENSSSCP00000010034	1	0.794453	0.392229	ITM2B	integral membrane protein 2B
ENSSSCP00000021768	15	1.08798	0.392517	NT5C3A	5'-nucleotidase, cytosolic IIIA
ENSSSCP00000005999	12	1.05347	0.392712	PPP6C	protein phosphatase 6, catalytic subunit
ENSSSCP00000011387	4	0.902029	0.392915	MCMBP	minichromosome maintenance complex binding protein
ENSSSCP00000009603	23	1.25586	0.393305	FGG	Uncharacterized protein
ENSSSCP00000008320	2	1.13046	0.393592	CD2BP2	CD2 (cytoplasmic tail) binding protein 2
ENSSSCP00000002572	16	0.908347	0.39367	DLST	Sus scrofa dihydrolipoamide S-succinyltransferase (E2 component of 2-oxo-glutarate complex) (DLST), nuclear gene encoding mitochondrial protein, mRNA.
ENSSSCP00000017566	8	1.1358	0.393684	CALU	calumenin
ENSSSCP00000012924	1	0.853083	0.393687	CA5B	carbonic anhydrase VB, mitochondrial
ENSSSCP00000020686	5	1.13237	0.39375	PITHD1	PITH (C-terminal proteasome-interacting domain of thioredoxin-like) domain containing 1
ENSSSCP00000020727	3	0.971937	0.394195	STRN3	striatin, calmodulin binding protein 3
ENSSSCP00000011914	1	1.20528	0.394257	ZMYND11	Uncharacterized protein
ENSSSCP00000014467	1	0.836353	0.39479	ELOF1	elongation factor 1 homolog (S. cerevisiae)
ENSSSCP00000025490	6	0.938071	0.395009	LIG3	|12|ENSSSCG00000021313|ENSSSCT00000026782
ENSSSCP00000003413	18	1.12448	0.395059	NUCB1	nucleobindin 1
ENSSSCP00000015855	9	0.953705	0.395119	CHORDC1	cysteine and histidine-rich domain (CHORD) containing 1
ENSSSCP00000027965	6	1.19314	0.395232	PTMA	prothymosin, alpha
ENSSSCP00000004024	1	3.71236	0.395942	SS18	synovial sarcoma translocation, chromosome 18
ENSSSCP00000026108	31	0.943155	0.396175	TKT	Sus scrofa transketolase (TKT), mRNA.
ENSSSCP00000024145	12	0.929078	0.396684	MRPS5	Uncharacterized protein
ENSSSCP00000026258	1	0.863985	0.396725	VKORC1L1	Uncharacterized protein
ENSSSCP00000008823	3	1.118	0.397089	DOK1	docking protein 1, 62kDa (downstream of tyrosine kinase 1)
ENSSSCP00000007807	2	0.819953	0.397544	RPN2	Uncharacterized protein
ENSSSCP00000022961	1	1.05869	0.39755	PRKACB	protein kinase, cAMP-dependent, catalytic, beta
ENSSSCP00000027671	1	0.873551	0.397748	CEP170	Uncharacterized protein
ENSSSCP00000009795	12	1.05313	0.397775	ADH5	alcohol dehydrogenase 5 (class III), chi polypeptide
ENSSSCP00000016340	1	0.881072	0.398555	FGL2	Sus scrofa fibrinogen-like 2 (FGL2), mRNA.
ENSSSCP00000002576	3	1.12815	0.398601	EIF2B2	eukaryotic translation initiation factor 2B, subunit 2 beta, 39kDa
ENSSSCP00000005032	3	1.13734	0.398793	GATM	Sus scrofa glycine amidinotransferase (L-arginine:glycine amidinotransferase) (GATM), nuclear gene encoding mitochondrial protein, mRNA.
ENSSSCP00000000817	6	1.12451	0.399149	BID	Sus scrofa BH3 interacting domain death agonist (BID), mRNA.
ENSSSCP00000018321	3	1.08397	0.399743	LIMD2	LIM domain containing 2
ENSSSCP00000010454	7	0.942046	0.399901	ZCCHC8	|14|ENSSSCG00000009792|ENSSSCT00000010734
ENSSSCP00000014150	5	1.11453	0.400349	RCN1	reticulocalbin 1, EF-hand calcium binding domain
ENSSSCP00000025143	2	0.928867	0.400399	CBLL1	Cbl proto-oncogene-like 1, E3 ubiquitin protein ligase
ENSSSCP00000009715	11	1.24606	0.400502	PDE5A	phosphodiesterase 5A, cGMP-specific
ENSSSCP00000027150	4	0.952918	0.401134	SAMHD1	Uncharacterized protein
ENSSSCP00000007381	23	0.845346	0.401138	GBP1	Sus scrofa guanylate binding protein 1, interferon-inducible (GBP1), mRNA.
ENSSSCP00000021430	6	0.876415	0.401515	DNAJC3	DnaJ (Hsp40) homolog, subfamily C, member 3
ENSSSCP00000000259	5	1.26154	0.40163	PPBP	Sus scrofa pro-platelet basic protein (chemokine (C-X-C motif) ligand 7) (PPBP), mRNA.
ENSSSCP00000015339	23	0.938271	0.401798	TCERG1	transcription elongation regulator 1
ENSSSCP00000017179	1	0.845588	0.402072	TUBA1A	Tubulin alpha-1A chain
ENSSSCP00000022959	3	1.05752	0.402297	UBE2V1	ubiquitin-conjugating enzyme E2 variant 1
ENSSSCP00000007226	6	1.03826	0.402307	CAPZA1	capping protein (actin filament) muscle Z-line, alpha 1
ENSSSCP00000003106	2	1.16792	0.402651	USF2	Uncharacterized protein
ENSSSCP00000006402	3	1.0533	0.402945	SNTB1	syntrophin, beta 1 (dystrophin-associated protein A1, 59kDa, basic component 1)
ENSSSCP00000026180	4	1.17453	0.403151	SMNDC1	survival motor neuron domain containing 1
ENSSSCP00000014461	3	1.07721	0.403532	HNRNPA2B1	Uncharacterized protein
ENSSSCP00000000629	7	0.910604	0.403625	DERA	deoxyribose-phosphate aldolase (putative)
ENSSSCP00000003812	1	0.943411	0.403636	EIF4G3	Uncharacterized protein
ENSSSCP00000023411	1	0.393682	0.403818		Uncharacterized protein
ENSSSCP00000010376	1	1.15969	0.403953	CBR4	carbonyl reductase 4
ENSSSCP00000008229	1	1.17383	0.404193	POM121	Uncharacterized protein
ENSSSCP00000026100	1	0.885403	0.404232	NCOR1	Uncharacterized protein
ENSSSCP00000010303	1	1.17602	0.405539	DOCK5	dedicator of cytokinesis 5
ENSSSCP00000023723	14	1.04316	0.405562	RACK1	guanine nucleotide binding protein (G protein), beta polypeptide 2-like 1
ENSSSCP00000006776	3	0.822517	0.405961	FCER1G	Sus scrofa Fc fragment of IgE, high affinity I, receptor for; gamma polypeptide (FCER1G), mRNA.
ENSSSCP00000010838	2	1.15078	0.406284	COA6	cytochrome c oxidase assembly factor 6 homolog (S. cerevisiae)
ENSSSCP00000000747	1	0.912706	0.406324	ING4	inhibitor of growth family, member 4
ENSSSCP00000009352	3	1.06908	0.406555	TBC1D1	TBC1 (tre-2/USP6, BUB2, cdc16) domain family, member 1
ENSSSCP00000024595	3	1.19906	0.406856	SRGN	serglycin
ENSSSCP00000005632	54	0.934236	0.407496	DOCK8	dedicator of cytokinesis 8
ENSSSCP00000005011	2	0.834904	0.407603	GALK2	galactokinase 2
ENSSSCP00000012482	5	1.03421	0.407743	EIF2A	eukaryotic translation initiation factor 2A, 65kDa
ENSSSCP00000008354	2	1.09045	0.407784	LCMT1	Uncharacterized protein
ENSSSCP00000009105	4	0.96342	0.407841	PPP1CB	Sus scrofa protein phosphatase 1, catalytic subunit, beta isozyme (PPP1CB), mRNA.
ENSSSCP00000004464	1	0.871366	0.407967	PHACTR2	Uncharacterized protein
ENSSSCP00000008558	2	1.03355	0.408862	NUBP2	nucleotide binding protein 2
ENSSSCP00000006564	6	0.636627	0.408869	FABP5	Sus scrofa fatty acid binding protein 5 (psoriasis-associated) (FABP5), mRNA.
ENSSSCP00000028198	10	1.05869	0.408962	PPP1R12A	protein phosphatase 1, regulatory subunit 12A
ENSSSCP00000010794	10	1.0478	0.409131	UFD1L	ubiquitin fusion degradation 1 like (yeast)
ENSSSCP00000014937	1	0.887872	0.409171	HK3	hexokinase 3 (white cell)
ENSSSCP00000002547	3	0.898565	0.40954	ACOT6	acyl-CoA thioesterase 6
ENSSSCP00000010022	9	1.03608	0.409681	KPNA3	importin subunit alpha-3
ENSSSCP00000012423	13	0.88334	0.409874	PCCB	Sus scrofa propionyl CoA carboxylase, beta polypeptide (PCCB), nuclear gene encoding mitochondrial protein, mRNA.
ENSSSCP00000019593	5	1.1145	0.410224	FAM136A	family with sequence similarity 136, member A
ENSSSCP00000023920	16	1.15024	0.410765	MYO1C	myosin IC
ENSSSCP00000028146	37	0.890624	0.411219	ITGB2	Sus scrofa integrin, beta 2 (complement component 3 receptor 3 and 4 subunit) (ITGB2), mRNA.
ENSSSCP00000026803	15	1.06279	0.411255	NDUFV3	NADH dehydrogenase (ubiquinone) flavoprotein 3, 10kDa
ENSSSCP00000007303	20	0.925	0.411342	SLC25A24	Sus scrofa calcium-binding mitochondrial carrier protein SCaMC-1-like (SCAMC-1), nuclear gene encoding mitochondrial protein, mRNA.
ENSSSCP00000001049	8	1.1011	0.411498	CRELD2	cysteine-rich with EGF-like domains 2
ENSSSCP00000014061	1	0.824774	0.41152	CELF1	CUGBP, Elav-like family member 1
ENSSSCP00000016015	5	0.843746	0.411731	CD3E	CD3e molecule, epsilon (CD3-TCR complex)
ENSSSCP00000012574	11	1.0587	0.411874	EIF4A2	Sus scrofa eukaryotic translation initiation factor 4A2 (EIF4A2), mRNA.
ENSSSCP00000011050	1	0.824965	0.41211	SNCG	Sus scrofa synuclein, gamma (breast cancer-specific protein 1) (SNCG), mRNA.
ENSSSCP00000010478	3	0.845481	0.412152	CAMKK2	calcium/calmodulin-dependent protein kinase kinase 2, beta
ENSSSCP00000028003	1	1.11499	0.412526	ZGPAT	Uncharacterized protein
ENSSSCP00000012474	2	1.13984	0.412588	TM4SF1	transmembrane 4 L six family member 1
ENSSSCP00000015161	5	0.981409	0.412606	PRRC1	Uncharacterized protein
ENSSSCP00000013365	4	1.07937	0.412947	PSMD10	Uncharacterized protein
ENSSSCP00000013439	12	0.914729	0.413092	THOC2	THO complex 2
ENSSSCP00000015252	32	0.925057	0.413572	HSPA9	Stress-70 protein, mitochondrial; Uncharacterized protein
ENSSSCP00000015801	3	0.867017	0.414447	CLNS1A	chloride channel, nucleotide-sensitive, 1A
ENSSSCP00000025027	1	0.839874	0.414466	C1orf50	chromosome 1 open reading frame 50
ENSSSCP00000003088	3	1.12902	0.414554	PEPD	|6|ENSSSCG00000002868|ENSSSCT00000003169
ENSSSCP00000019189	2	1.15284	0.41476	PLCG2	|GL894209.2|ENSSSCG00000026255|ENSSSCT00000025373
ENSSSCP00000019992	1	0.953174	0.415137	HIKESHI	Uncharacterized protein
ENSSSCP00000007416	3	1.06375	0.415166	EEF1D	Uncharacterized protein
ENSSSCP00000026405	1	0.764306	0.415981	PROS1	Uncharacterized protein
ENSSSCP00000004976	2	0.785227	0.41623	ARPP19	Sus scrofa cAMP-regulated phosphoprotein (ARPP-19), mRNA.
ENSSSCP00000018866	15	1.03104	0.416276	GLOD4	glyoxalase domain containing 4
ENSSSCP00000002185	1	0.910223	0.416353	TM9SF1	Uncharacterized protein
ENSSSCP00000008480	8	0.852045	0.417138	HMOX2	heme oxygenase (decycling) 2
ENSSSCP00000010572	5	1.11097	0.417219	SRSF9	serine/arginine-rich splicing factor 9
ENSSSCP00000007561	2	1.10094	0.417447	DTD1	D-tyrosyl-tRNA deacylase 1
ENSSSCP00000002748	1	1.13781	0.41757	DNAH3	Uncharacterized protein
ENSSSCP00000010929	1	1.35051	0.417674	SUPV3L1	suppressor of var1, 3-like 1 (S. cerevisiae)
ENSSSCP00000004928	8	0.808222	0.417949	LACTB	lactamase, beta
ENSSSCP00000009378	3	0.812306	0.418077	TMEM33	transmembrane protein 33
ENSSSCP00000021365	22	0.829437	0.418169	NUP93	nucleoporin 93kDa
ENSSSCP00000010834	1	1.15762	0.418304	TOMM20	translocase of outer mitochondrial membrane 20 homolog (yeast)
ENSSSCP00000007091	1	0.937529	0.418322	GOLPH3L	golgi phosphoprotein 3-like
ENSSSCP00000004409	9	0.827425	0.418704	SYNE1	Uncharacterized protein
ENSSSCP00000019233	2	0.901237	0.418786	MAP2K2	mitogen-activated protein kinase kinase 2
ENSSSCP00000019679	4	1.05495	0.418905	RNH1	ribonuclease/angiogenin inhibitor 1
ENSSSCP00000016414	1	1.1309	0.419606	VAMP4	vesicle-associated membrane protein 4
ENSSSCP00000006297	2	1.09176	0.419762	COMMD5	Uncharacterized protein; Uncharacterized protein
ENSSSCP00000007174	4	0.873332	0.419998	WDR3	WD repeat domain 3
ENSSSCP00000015822	2	0.915506	0.420109	PCF11	PCF11 cleavage and polyadenylation factor subunit
ENSSSCP00000004085	13	0.922447	0.42019	ACADM	Sus scrofa acyl-CoA dehydrogenase, C-4 to C-12 straight chain (ACADM), nuclear gene encoding mitochondrial protein, mRNA.
ENSSSCP00000024099	3	0.851109	0.420521	GNG2	guanine nucleotide binding protein (G protein), gamma 2
ENSSSCP00000000842	2	1.07579	0.420867	PPHLN1	periphilin 1
ENSSSCP00000008374	12	0.892144	0.420994	UQCRC2	Uncharacterized protein
ENSSSCP00000019734	2	1.06841	0.421136	UBE2V2	ubiquitin-conjugating enzyme E2 variant 2
ENSSSCP00000023973	1	0.917535	0.421397	FAM101B	family with sequence similarity 101, member B
ENSSSCP00000017961	8	0.924117	0.42172		|16|ENSSSCG00000016953|ENSSSCT00000018461
ENSSSCP00000018460	19	0.951442	0.42187	ACLY	ATP citrate lyase
ENSSSCP00000003089	3	1.11063	0.422406	LSM14A	Uncharacterized protein
ENSSSCP00000015337	2	1.07596	0.422691	RBM27	Uncharacterized protein
ENSSSCP00000005855	9	0.942067	0.423395	ECM29	KIAA0368
ENSSSCP00000012374	35	0.812803	0.423501	NUP210	nucleoporin 210kDa
ENSSSCP00000023410	5	1.0719	0.42368	SEPT15	Sus scrofa 15 kDa selenoprotein (SEP15), mRNA.
ENSSSCP00000026956	1	0.906426	0.423714	GPR114	G protein-coupled receptor 114
ENSSSCP00000000419	7	1.10996	0.424228	CNPY2	Sus scrofa canopy 2 homolog (zebrafish) (CNPY2), mRNA.
ENSSSCP00000025015	13	0.860374	0.42427	GIMAP4	GTPase, IMAP family member 4
ENSSSCP00000004882	5	0.895764	0.424577	MBD2	methyl-CpG binding domain protein 2
ENSSSCP00000027076	12	1.05621	0.425307	AK2	adenylate kinase 2
ENSSSCP00000014210	4	1.06057	0.425413	SAAL1	serum amyloid A-like 1
ENSSSCP00000018223	20	1.08688	0.425538	UNC13D	unc-13 homolog D (C. elegans)
ENSSSCP00000001745	2	1.14772	0.425844	NFYA	Uncharacterized protein
ENSSSCP00000009198	8	1.10257	0.426302	ROCK2	Uncharacterized protein
ENSSSCP00000027191	5	1.08024	0.426826	UBE2Z	ubiquitin-conjugating enzyme E2Z
ENSSSCP00000021051	4	0.945957	0.426848	RARS	|16|ENSSSCG00000026810|ENSSSCT00000025926
ENSSSCP00000012575	5	0.948182	0.427045	RFC4	replication factor C (activator 1) 4, 37kDa
ENSSSCP00000025138	3	1.09963	0.427306	SNRPG	small nuclear ribonucleoprotein polypeptide G
ENSSSCP00000017788	1	0.895909	0.427495	ZNF622	zinc finger protein 622
ENSSSCP00000005005	3	1.09997	0.427711	GABPB1	GA binding protein transcription factor, beta subunit 1
ENSSSCP00000022446	15	0.928386	0.427959	HSD17B4	hydroxysteroid (17-beta) dehydrogenase 4
ENSSSCP00000018349	8	0.939237	0.42803	NSF	Sus scrofa N-ethylmaleimide-sensitive factor (NSF), mRNA.
ENSSSCP00000016760	3	1.1012	0.42849	TACC1	transforming, acidic coiled-coil containing protein 1
ENSSSCP00000001793	3	1.07538	0.428728	PPP2R5D	Sus scrofa protein phosphatase 2, regulatory subunit B', delta (PPP2R5D), mRNA.
ENSSSCP00000011016	1	0.902074	0.428959	PPIF	Peptidyl-prolyl cis-trans isomerase
ENSSSCP00000018933	2	0.842861	0.429201	ATP2A3	ATPase, Ca++ transporting, ubiquitous
ENSSSCP00000016790	10	0.98103	0.429202	GSR	Uncharacterized protein
ENSSSCP00000024517	32	1.06514	0.429414	PTPN6	Tyrosine-protein phosphatase non-receptor type 6; Uncharacterized protein
ENSSSCP00000000463	1	1.22382	0.429422	ARHGEF25	Uncharacterized protein
ENSSSCP00000004075	1	0.82136	0.42943	FUBP1	Uncharacterized protein
ENSSSCP00000011141	3	1.18127	0.429725	IFIT3	Sus scrofa interferon-induced protein with tetratricopeptide repeats 3 (IFIT3), mRNA.
ENSSSCP00000022947	7	1.15393	0.430514	YBX1	Y box binding protein 1
ENSSSCP00000026479	1	2.79138	0.430725	INF2	inverted formin, FH2 and WH2 domain containing
ENSSSCP00000018388	1	1.22265	0.431594	GPATCH8	Uncharacterized protein
ENSSSCP00000015711	25	0.893846	0.431819	STIM1	stromal interaction molecule 1
ENSSSCP00000010581	17	0.927907	0.432061	ACADS	acyl-CoA dehydrogenase, C-2 to C-3 short chain
ENSSSCP00000003912	17	0.931212	0.432338	LCK	lymphocyte-specific protein tyrosine kinase
ENSSSCP00000020718	3	1.15232	0.43265	NUCKS1	nuclear casein kinase and cyclin-dependent kinase substrate 1
ENSSSCP00000019265	1	1.05232	0.432743	ING1	inhibitor of growth family, member 1
ENSSSCP00000008332	24	0.917213	0.433074	TUFM	Tu translation elongation factor, mitochondrial
ENSSSCP00000008871	13	1.09248	0.433114	SPR	sepiapterin reductase (7,8-dihydrobiopterin:NADP+ oxidoreductase)
ENSSSCP00000000227	2	0.776308	0.433381	SMARCD1	SWI/SNF related, matrix associated, actin dependent regulator of chromatin, subfamily d, member 1
ENSSSCP00000027003	1	1.16316	0.433385	TBC1D24	|3|ENSSSCG00000022316|ENSSSCT00000023941
ENSSSCP00000014255	6	1.11401	0.433405	SWAP70	SWAP switching B-cell complex 70kDa subunit
ENSSSCP00000008688	8	1.15294	0.434261	LIMS1	|3|ENSSSCG00000008137|ENSSSCT00000008914
ENSSSCP00000008407	1	0.881138	0.434352	ABCC1	Uncharacterized protein
ENSSSCP00000023804	18	0.965873	0.434754	THRAP3	|JH118993.1|ENSSSCG00000029954|ENSSSCT00000031573
ENSSSCP00000012736	10	1.08184	0.435773	PCNP	PEST proteolytic signal containing nuclear protein
ENSSSCP00000017021	5	1.04957	0.435815	STK17B	serine/threonine kinase 17b
ENSSSCP00000010218	18	0.95936	0.436226	PSPC1	paraspeckle component 1
ENSSSCP00000024353	4	0.885865	0.436233	SURF4	surfeit 4
ENSSSCP00000013827	1	0.919268	0.43647	FAU	Sus scrofa Finkel-Biskis-Reilly murine sarcoma virus (FBR-MuSV) ubiquitously expressed (FAU), mRNA.
ENSSSCP00000002476	5	1.13503	0.43654	MAX	MYC associated factor X
ENSSSCP00000027253	6	1.09469	0.436551	BABAM1	BRISC and BRCA1 A complex member 1
ENSSSCP00000010406	4	0.834496	0.4366	SFSWAP	splicing factor, suppressor of white-apricot homolog (Drosophila)
ENSSSCP00000011877	27	1.04027	0.436605	GDI2	GDP dissociation inhibitor 2
ENSSSCP00000000236	3	1.06016	0.436942	BIN2	bridging integrator 2
ENSSSCP00000003997	1	1.1022	0.436965	MYL12B	myosin, light chain 12B, regulatory
ENSSSCP00000021347	3	0.95456	0.43703	NAE1	|GL896553.1|ENSSSCG00000021412|ENSSSCT00000029143
ENSSSCP00000007883	1	0.772331	0.437052		Sus scrofa pancreatic trypsin inhibitor-like (LOC100158011), transcript variant 2, mRNA.
ENSSSCP00000024693	3	1.05849	0.437279		Uncharacterized protein
ENSSSCP00000016927	2	0.715043	0.437363	LNP	KIAA1715
ENSSSCP00000015191	8	0.934877	0.437527	RAD50	RAD50 homolog (S. cerevisiae)
ENSSSCP00000009641	4	1.10032	0.437543	LSM6	LSM6 homolog, U6 small nuclear RNA associated (S. cerevisiae)
ENSSSCP00000014125	5	1.11039	0.437615	COMMD9	COMM domain containing 9
ENSSSCP00000007301	3	1.0752	0.437763	PRPF38B	pre-mRNA processing factor 38B
ENSSSCP00000014264	2	1.38138	0.439174	AZU1	azurocidin 1
ENSSSCP00000023919	5	0.869514	0.439827	CASP1	caspase 1, apoptosis-related cysteine peptidase
ENSSSCP00000023218	3	0.89882	0.439886	NDUFA11	Uncharacterized protein
ENSSSCP00000001080	3	1.09031	0.440163	WRNIP1	Werner helicase interacting protein 1
ENSSSCP00000012823	8	0.913039	0.440206	ATP5O	Sus scrofa ATP synthase H+-transporting mitochondrial F1 complex O subunit (LOC733678), nuclear gene encoding mitochondrial protein, mRNA.
ENSSSCP00000009319	12	0.871036	0.440463	CD38	CD38 molecule
ENSSSCP00000004947	2	1.17908	0.440619	SLTM	Uncharacterized protein
ENSSSCP00000027846	1	0.909721	0.440634	NPM1	nucleophosmin (nucleolar phosphoprotein B23, numatrin)
ENSSSCP00000002200	9	0.927773	0.440773	DHRS4	Sus scrofa dehydrogenase/reductase (SDR family) member 4 (DHRS4), mRNA.
ENSSSCP00000012377	7	0.888966	0.441183	H1FX	H1 histone family, member X
ENSSSCP00000009746	10	1.05666	0.441273	CASP6	caspase 6, apoptosis-related cysteine peptidase
ENSSSCP00000008031	22	1.24571	0.441472	TUBB1	Sus scrofa tubulin, beta 1 (TUBB1), mRNA.
ENSSSCP00000026549	15	1.03778	0.441632	CORO1A	coronin, actin binding protein, 1A
ENSSSCP00000008004	3	1.26599	0.442314	ZBP1	Sus scrofa Z-DNA binding protein 1 (ZBP1), mRNA.
ENSSSCP00000022052	14	0.91232	0.443533	SDHB	succinate dehydrogenase complex, subunit B, iron sulfur (Ip)
ENSSSCP00000005864	6	0.896018	0.443758	HSDL2	hydroxysteroid dehydrogenase like 2
ENSSSCP00000003340	1	1.35403	0.444266	CLPTM1	cleft lip and palate associated transmembrane protein 1
ENSSSCP00000008605	5	1.04215	0.44432	AMDHD2	N-acetylglucosamine-6-phosphate deacetylase
ENSSSCP00000020183	2	1.04823	0.444527	BORCS6	chromosome 17 open reading frame 59
ENSSSCP00000012276	1	1.09065	0.444544	SHQ1	SHQ1, H/ACA ribonucleoprotein assembly factor
ENSSSCP00000001722	2	1.07017	0.44459	DNAH8	dynein, axonemal, heavy chain 8
ENSSSCP00000016709	3	0.842651	0.444733	SPCS3	signal peptidase complex subunit 3 homolog (S. cerevisiae)
ENSSSCP00000006052	2	1.13684	0.444852	URM1	ubiquitin related modifier 1
ENSSSCP00000014442	8	0.876461	0.445136	TIMM44	translocase of inner mitochondrial membrane 44 homolog (yeast)
ENSSSCP00000007279	8	0.911022	0.445988	GNAI3	Sus scrofa guanine nucleotide binding protein (G protein), alpha inhibiting activity polypeptide 3 (GNAI3), mRNA.
ENSSSCP00000010435	6	0.889081	0.446147	TMED2	transmembrane emp24 domain trafficking protein 2
ENSSSCP00000025562	1	0.883916	0.446178	KLF13	Sus scrofa Kruppel-like factor 13 (KLF13), mRNA.
ENSSSCP00000023528	4	1.06962	0.44635	ATP5J	ATP synthase-coupling factor 6, mitochondrial
ENSSSCP00000021995	2	1.16984	0.446402	ITGAL	Uncharacterized protein
ENSSSCP00000024146	12	1.18714	0.446535	TMOD1	Uncharacterized protein
ENSSSCP00000001631	5	0.927073	0.447015	RPS18	Sus scrofa ribosomal protein S18 (RPS18), mRNA.
ENSSSCP00000002715	1	0.913268	0.447026	SETD3	SET domain containing 3
ENSSSCP00000008596	1	0.951435	0.447082	RNPS1	RNA binding protein S1, serine-rich domain
ENSSSCP00000004109	17	1.12704	0.448129	SERBP1	SERPINE1 mRNA binding protein 1
ENSSSCP00000009601	1	0.833861	0.448604	FGB	Sus scrofa fibrinogen beta chain (FGB), mRNA.
ENSSSCP00000015721	96	0.889417	0.448726	NUMA1	nuclear mitotic apparatus protein 1
ENSSSCP00000004167	16	0.921692	0.448878	CPT2	carnitine palmitoyltransferase 2
ENSSSCP00000010807	1	1.15226	0.449124	TANGO2	transport and golgi organization 2 homolog (Drosophila)
ENSSSCP00000021287	9	1.07079	0.449171	DAZAP1	DAZ associated protein 1
ENSSSCP00000017003	5	1.02973	0.4492	HIBCH	3-hydroxyisobutyryl-CoA hydrolase
ENSSSCP00000000386	3	1.11636	0.449278	PYM1	within bgcn homolog (Drosophila)
ENSSSCP00000001246	11	0.832443	0.449682	HIST1H3A	|7|ENSSSCG00000001177|ENSSSCT00000001275
ENSSSCP00000019800	3	1.1018	0.449748	MRPS25	mitochondrial ribosomal protein S25
ENSSSCP00000016724	5	1.0961	0.449841	CASP3	caspase 3, apoptosis-related cysteine peptidase
ENSSSCP00000018938	4	0.818472	0.449967	UBE2G1	ubiquitin-conjugating enzyme E2G 1
ENSSSCP00000027982	8	1.0612	0.450029	RNF114	RING finger protein 114
ENSSSCP00000024691	11	1.07134	0.450344	QDPR	quinoid dihydropteridine reductase
ENSSSCP00000006595	4	0.913799	0.450761	TERF1	telomeric repeat binding factor (NIMA-interacting) 1
ENSSSCP00000012582	4	1.18536	0.451002	LIMD1	Uncharacterized protein
ENSSSCP00000008010	1	0.922589	0.45101	RAB22A	Sus scrofa RAB22A, member RAS oncogene family (RAB22A), mRNA.
ENSSSCP00000008670	12	0.931584	0.451104	FAHD2A	Uncharacterized protein
ENSSSCP00000027173	1	1.07838	0.451115	ACD	adrenocortical dysplasia homolog (mouse)
ENSSSCP00000008724	6	1.06773	0.451234	PDCL3	phosducin-like 3
ENSSSCP00000002454	4	1.05728	0.451302	AKAP13	A kinase (PRKA) anchor protein 13
ENSSSCP00000025317	5	0.865562	0.451673	UBE2L6	Ubiquitin-conjugating enzyme E2L 6; Uncharacterized protein
ENSSSCP00000028464	1	0.931956	0.451995	SUPT4H1	suppressor of Ty 4 homolog 1 (S. cerevisiae)
ENSSSCP00000012614	17	0.958285	0.452021	PAK2	|13|ENSSSCG00000011843|ENSSSCT00000012955
ENSSSCP00000008277	2	0.899061	0.452115	MRPS17	Uncharacterized protein
ENSSSCP00000018094	18	1.06051	0.452155	G3BP1	GTPase activating protein (SH3 domain) binding protein 1
ENSSSCP00000007793	2	1.13886	0.45234	DLGAP4	|17|ENSSSCG00000007317|ENSSSCT00000008007
ENSSSCP00000018567	3	0.901094	0.452468	MRPL10	mitochondrial ribosomal protein L10
ENSSSCP00000013599	28	1.02746	0.453411	ARHGAP4	Rho GTPase activating protein 4
ENSSSCP00000006703	12	1.28071	0.453856	SELP	selectin P (granule membrane protein 140kDa, antigen CD62)
ENSSSCP00000014371	6	0.916603	0.454485	MIC13	chromosome 19 open reading frame 70
ENSSSCP00000003355	1	0.899065	0.454495	PGLYRP	peptidoglycan recognition protein 1
ENSSSCP00000004933	1	0.928121	0.45506	RORA	RAR-related orphan receptor A
ENSSSCP00000021414	2	1.32375	0.455575	WDR4	WD repeat domain 4
ENSSSCP00000023332	3	1.06765	0.455585	DR1	down-regulator of transcription 1, TBP-binding (negative cofactor 2)
ENSSSCP00000008291	2	0.826298	0.455624	BCKDK	branched chain ketoacid dehydrogenase kinase
ENSSSCP00000004618	2	1.03817	0.456199	SMAP1	small ArfGAP 1
ENSSSCP00000021825	2	1.10292	0.456434	HMSD	histocompatibility (minor) serpin domain containing
ENSSSCP00000021604	8	0.879907	0.45671	NUP205	Uncharacterized protein
ENSSSCP00000006790	2	0.880567	0.456904	TSTD1	thiosulfate sulfurtransferase (rhodanese)-like domain containing 1
ENSSSCP00000008491	23	0.926789	0.456945	TRAP1	TNF receptor-associated protein 1
ENSSSCP00000017058	3	0.867005	0.457957	NDUFB3	NADH dehydrogenase (ubiquinone) 1 beta subcomplex, 3, 12kDa
ENSSSCP00000023448	7	0.934465	0.458119	ACAD8	acyl-CoA dehydrogenase family, member 8
ENSSSCP00000011276	4	0.940551	0.458376	ACTR1A	ARP1 actin-related protein 1 homolog A, centractin alpha (yeast)
ENSSSCP00000013842	21	0.905797	0.458443	EHD1	EH-domain containing 1
ENSSSCP00000002192	16	1.04542	0.458927	PSME1	Sus scrofa proteasome (prosome, macropain) activator subunit 1 (PA28 alpha) (PSME1), mRNA.
ENSSSCP00000021458	1	0.8638	0.459277	PTPN23	protein tyrosine phosphatase, non-receptor type 23
ENSSSCP00000012004	3	0.743584	0.459334	EXOG	endo/exonuclease (5'-3'), endonuclease G-like
ENSSSCP00000000975	7	0.967672	0.459426	EEA1	early endosome antigen 1
ENSSSCP00000018089	1	0.896895	0.459505	FAM114A2	family with sequence similarity 114, member A2
ENSSSCP00000006071	5	0.911626	0.460027	NUP188	|1|ENSSSCG00000005667|ENSSSCT00000006230
ENSSSCP00000013691	1	1.12129	0.460497	MRPL21	mitochondrial ribosomal protein L21
ENSSSCP00000026137	4	0.86857	0.460838	NDUFB4	NADH dehydrogenase (ubiquinone) 1 beta subcomplex, 4, 15kDa
ENSSSCP00000019538	5	0.923236	0.460886	HNRNPH2	heterogeneous nuclear ribonucleoprotein H2 (H')
ENSSSCP00000016471	3	1.33889	0.461318	QSOX1	quiescin Q6 sulfhydryl oxidase 1
ENSSSCP00000002505	4	1.07175	0.462903	ERH	Sus scrofa enhancer of rudimentary homolog (Drosophila) (ERH), mRNA.
ENSSSCP00000026859	4	1.11964	0.462994	SRSF2	serine/arginine-rich splicing factor 2
ENSSSCP00000025295	25	1.03645	0.463705	EIF4G1	eukaryotic translation initiation factor 4 gamma, 1
ENSSSCP00000001859	5	0.942262	0.463775	AARS2	alanyl-tRNA synthetase 2, mitochondrial
ENSSSCP00000002471	13	0.943334	0.463802	SPTB	spectrin, beta, erythrocytic
ENSSSCP00000014592	1	0.846069	0.464151	WDR83	WD repeat domain 83
ENSSSCP00000020982	2	1.08188	0.465087	ATPAF2	ATP synthase mitochondrial F1 complex assembly factor 2
ENSSSCP00000003968	1	1.51175	0.465391	HPCA	Sus scrofa hippocalcin (HPCA), mRNA.
ENSSSCP00000006614	14	1.03437	0.46588	COPS5	Sus scrofa COP9 constitutive photomorphogenic homolog subunit 5 (Arabidopsis) (COPS5), mRNA.
ENSSSCP00000003461	14	0.96434	0.466042	PRMT1	protein arginine methyltransferase 1
ENSSSCP00000014948	4	0.772249	0.466434	FAF2	Fas associated factor family member 2
ENSSSCP00000013421	3	1.07866	0.466618	SLC25A5	ADP/ATP translocase 3
ENSSSCP00000002936	2	0.905635	0.466712	PDPR	Uncharacterized protein
ENSSSCP00000015729	1	1.06169	0.467194	INPPL1	inositol polyphosphate phosphatase-like 1
ENSSSCP00000017055	1	0.913602	0.467999	ORC2	Uncharacterized protein
ENSSSCP00000029342	1	1.11348	0.468083	EXOSC7	exosome component 7
ENSSSCP00000018391	27	1.13128	0.46824	ITGA2B	integrin, alpha 2b (platelet glycoprotein IIb of IIb/IIIa complex, antigen CD41)
ENSSSCP00000006546	7	0.909921	0.468317	RMDN1	regulator of microtubule dynamics 1
ENSSSCP00000020669	5	1.03575	0.46841	KPNA1	Sus scrofa karyopherin alpha 1 (importin alpha 5) (KPNA1), mRNA.
ENSSSCP00000021517	1	0.874211	0.468735	ACAP2	Uncharacterized protein
ENSSSCP00000013892	18	0.93167	0.469135	MTA2	metastasis associated 1 family, member 2
ENSSSCP00000018561	29	1.0446	0.469143	NPEPPS	|12|ENSSSCG00000017513|ENSSSCT00000019067
ENSSSCP00000014370	12	1.0285	0.469183	SAFB2	scaffold attachment factor B2
ENSSSCP00000014649	3	0.92387	0.469207	NDUFB7	NADH dehydrogenase (ubiquinone) 1 beta subcomplex, 7, 18kDa
ENSSSCP00000010925	20	0.879859	0.469309	DDX21	DEAD (Asp-Glu-Ala-Asp) box helicase 21
ENSSSCP00000009118	2	0.810716	0.469367	PREB	prolactin regulatory element binding
ENSSSCP00000031028	5	1.11058	0.46977	FUS	FUS; Uncharacterized protein
ENSSSCP00000021834	2	0.924541	0.469776	PLCL2	phospholipase C-like 2
ENSSSCP00000015989	1	1.11536	0.46983	BUD13	BUD13 homolog (S. cerevisiae)
ENSSSCP00000026914	2	1.09548	0.46989	BANP	BTG3 associated nuclear protein
ENSSSCP00000004025	1	1.05454	0.469931	PSMA8	proteasome (prosome, macropain) subunit, alpha type, 8
ENSSSCP00000027111	6	0.848897	0.469954	REEP5	receptor accessory protein 5
ENSSSCP00000024066	4	1.09377	0.469982	GTF2F2	Sus scrofa general transcription factor IIF, polypeptide 2, 30kDa (GTF2F2), mRNA.
ENSSSCP00000003057	2	1.04491	0.47036	CYLD	Uncharacterized protein
ENSSSCP00000002128	1	1.22577	0.470511	BRMS1L	breast cancer metastasis-suppressor 1-like
ENSSSCP00000004860	2	1.09692	0.470715	SMAD2	mothers against decapentaplegic homolog 3
ENSSSCP00000027334	6	0.87531	0.470745	MCCC1	methylcrotonoyl-CoA carboxylase 1 (alpha)
ENSSSCP00000007108	9	0.964941	0.470812	SF3B4	splicing factor 3b, subunit 4, 49kDa
ENSSSCP00000010928	8	1.06587	0.47086	VPS26A	vacuolar protein sorting 26 homolog A (S. pombe)
ENSSSCP00000019559	1	0.942527	0.47088	XPO5	Uncharacterized protein
ENSSSCP00000003959	34	0.936111	0.471015	MACF1	microtubule-actin crosslinking factor 1
ENSSSCP00000010312	10	1.03348	0.471147	PPP2R2A	Sus scrofa protein phosphatase 2, regulatory subunit B, alpha (PPP2R2A), mRNA.
ENSSSCP00000019384	2	1.08194	0.47148	ZNF638	Uncharacterized protein
ENSSSCP00000005391	7	0.909247	0.472258	ARF6	Sus scrofa ADP-ribosylation factor 6 (ARF6), mRNA.
ENSSSCP00000018668	4	0.954697	0.472315	COIL	coilin
ENSSSCP00000012103	3	1.1041	0.472562	CCDC51	coiled-coil domain containing 51
ENSSSCP00000003094	30	1.02872	0.472637	GPI	glucose-6-phosphate isomerase
ENSSSCP00000004472	3	1.04586	0.472953	VTA1	vesicle (multivesicular body) trafficking 1
ENSSSCP00000012432	32	1.02563	0.473493	COPB2	coatomer protein complex, subunit beta 2 (beta prime)
ENSSSCP00000006355	9	1.13013	0.473551	NDRG1	N-myc downstream regulated 1
ENSSSCP00000000541	3	1.09557	0.473552	TBC1D15	TBC1 domain family, member 15
ENSSSCP00000015124	8	0.92963	0.473606	TMED7	transmembrane emp24 protein transport domain containing 7
ENSSSCP00000022762	3	1.09354	0.473762	DUT	deoxyuridine triphosphatase
ENSSSCP00000007942	4	0.94542	0.47431	ZMYND8	zinc finger, MYND-type containing 8
ENSSSCP00000013928	40	0.968508	0.474338	DDB1	damage-specific DNA binding protein 1, 127kDa
ENSSSCP00000004160	1	0.880911	0.474348	TTC4	tetratricopeptide repeat domain 4
ENSSSCP00000005346	1	1.08156	0.474393	TLE3	Uncharacterized protein
ENSSSCP00000006159	6	0.93747	0.474753	BRD3	bromodomain containing 3
ENSSSCP00000000432	9	0.933894	0.474968	ATP5B	ATP synthase subunit beta
ENSSSCP00000020651	2	1.03568	0.475109	CYTIP	cytohesin 1 interacting protein
ENSSSCP00000017239	13	0.892681	0.475134	PSMD1	Uncharacterized protein
ENSSSCP00000006743	18	1.04544	0.475171	ALDH9A1	aldehyde dehydrogenase 9 family, member A1
ENSSSCP00000010866	27	0.947901	0.475612	NUP133	nucleoporin 133kDa
ENSSSCP00000028196	4	0.931939	0.475626	RBM7	Uncharacterized protein
ENSSSCP00000027271	5	0.927201	0.475743	MTX2	Sus scrofa metaxin 2 (MTX2), nuclear gene encoding mitochondrial protein, mRNA.
ENSSSCP00000020483	1	0.9116	0.475977	ZBTB7A	zinc finger and BTB domain containing 7A
ENSSSCP00000008274	9	0.961537	0.476097	CCT6A	Uncharacterized protein
ENSSSCP00000007075	4	1.086	0.476525	TNFAIP8L2	Sus scrofa tumor necrosis factor, alpha-induced protein 8-like 2 (TNFAIP8L2), mRNA.
ENSSSCP00000004854	27	0.925846	0.476542	ATP5A1	Sus scrofa ATP synthase, H+ transporting, mitochondrial F1 complex, alpha subunit 1, cardiac muscle (ATP5A1), nuclear gene encoding mitochondrial protein, mRNA.
ENSSSCP00000009209	6	1.03817	0.476705	IAH1	isoamyl acetate-hydrolyzing esterase 1 homolog (S. cerevisiae)
ENSSSCP00000009137	37	0.925119	0.476748	HADHA	Sus scrofa hydroxyacyl-CoA dehydrogenase/3-ketoacyl-CoA thiolase/enoyl-CoA hydratase (trifunctional protein), alpha subunit (HADHA), nuclear gene encoding mitochondrial protein, mRNA.
ENSSSCP00000009019	8	1.03855	0.477072	PPM1B	Uncharacterized protein
ENSSSCP00000019919	12	0.934061	0.477352	FEN1	flap structure-specific endonuclease 1
ENSSSCP00000017226	17	0.953156	0.478003	SP140	SP140 nuclear body protein
ENSSSCP00000000766	11	0.882462	0.478003	NDUFA9	Uncharacterized protein
ENSSSCP00000027734	4	1.04386	0.478153	UBXN1	UBX domain protein 1
ENSSSCP00000021839	1	1.04485	0.478358		Uncharacterized protein
ENSSSCP00000007406	3	1.12668	0.478364	C1orf52	Uncharacterized protein; Uncharacterized protein
ENSSSCP00000001487	7	0.951645	0.478784	DDX39B	Sus scrofa DEAD (Asp-Glu-Ala-Asp) box polypeptide 39B (DDX39B), mRNA.
ENSSSCP00000024328	12	0.957179	0.479263	MAT2A	Sus scrofa methionine adenosyltransferase II, alpha (MAT2A), mRNA.
ENSSSCP00000002132	11	1.03605	0.479943	PSMA6	Sus scrofa proteasome (prosome, macropain) subunit, alpha type, 6 (PSMA6), mRNA.
ENSSSCP00000016901	10	1.03533	0.480286	DYNC1I2	dynein, cytoplasmic 1, intermediate chain 2
ENSSSCP00000006060	11	1.10696	0.480533	SET	SET nuclear oncogene
ENSSSCP00000012083	1	0.847361	0.480542		Uncharacterized protein
ENSSSCP00000006391	2	0.923949	0.480754	ATAD2	ATPase family, AAA domain containing 2
ENSSSCP00000019348	2	0.816154	0.480989	ATP2A2	ATPase, Ca++ transporting, cardiac muscle, slow twitch 2
ENSSSCP00000014057	11	0.903047	0.481532	NDUFS3	NADH dehydrogenase (ubiquinone) Fe-S protein 3, 30kDa (NADH-coenzyme Q reductase)
ENSSSCP00000010660	6	0.952238	0.482121	NIPSNAP1	nipsnap homolog 1 (C. elegans)
ENSSSCP00000022158	1	1.19082	0.48216	KRT3	keratin 3
ENSSSCP00000018070	1	1.08244	0.483324	ITK	IL2-inducible T-cell kinase
ENSSSCP00000024741	3	0.866817	0.484026	OSBPL8	oxysterol binding protein-like 8
ENSSSCP00000027367	4	1.05806	0.484313	FUK	fucokinase
ENSSSCP00000001744	1	0.920991	0.484575	OARD1	Uncharacterized protein; Uncharacterized protein
ENSSSCP00000009542	2	0.665901	0.484974	DCK	deoxycytidine kinase
ENSSSCP00000007913	2	0.890607	0.484977	ACOT8	acyl-CoA thioesterase 8
ENSSSCP00000026375	1	1.71609	0.485422	PTPRA	Uncharacterized protein
ENSSSCP00000024254	7	1.06141	0.485441	ECH1	delta(3,5)-Delta(2,4)-dienoyl-CoA isomerase, mitochondrial
ENSSSCP00000023699	2	1.06439	0.485581	GIGYF2	Uncharacterized protein
ENSSSCP00000021361	15	0.957851	0.485808	PRMT5	Sus scrofa protein arginine methyltransferase 5 (PRMT5), mRNA.
ENSSSCP00000016263	5	1.08349	0.486367	SLC25A13	solute carrier family 25 (aspartate/glutamate carrier), member 13
ENSSSCP00000019917	1	1.11346	0.486855	NBEAL2	Uncharacterized protein
ENSSSCP00000013915	11	0.831023	0.48693	CPSF7	cleavage and polyadenylation specific factor 7, 59kDa
ENSSSCP00000016991	7	0.969279	0.48723	WDR75	WD repeat domain 75
ENSSSCP00000021267	1	1.06584	0.487516	TYMS	thymidylate synthetase
ENSSSCP00000024149	4	0.839121	0.487663	FHOD1	formin homology 2 domain containing 1
ENSSSCP00000000968	6	0.911954	0.487766	NDUFA12	NADH dehydrogenase (ubiquinone) 1 alpha subcomplex, 12
ENSSSCP00000000271	3	1.04455	0.488041	ZNF740	zinc finger protein 740
ENSSSCP00000007333	1	0.449608	0.488239	DPYD	dihydropyrimidine dehydrogenase
ENSSSCP00000018783	2	0.915509	0.488257	MYO1D	myosin ID
ENSSSCP00000023312	2	0.866948	0.488354	GRIPAP1	Uncharacterized protein
ENSSSCP00000025457	1	0.887571	0.488358	POLR2D	polymerase (RNA) II (DNA directed) polypeptide D
ENSSSCP00000012357	6	0.947926	0.488363	NR2C2	nuclear receptor subfamily 2, group C, member 2
ENSSSCP00000010613	17	0.965313	0.488869	SART3	squamous cell carcinoma antigen recognized by T cells 3
ENSSSCP00000009540	1	0.922427	0.489321	GRSF1	G-rich RNA sequence binding factor 1
ENSSSCP00000019491	2	1.0795	0.489322	BRD7	bromodomain containing 7
ENSSSCP00000017209	2	0.862578	0.48936	MFF	mitochondrial fission factor
ENSSSCP00000022747	2	0.957441	0.489479	APBB1IP	amyloid beta (A4) precursor protein-binding, family B, member 1 interacting protein
ENSSSCP00000017516	5	1.03758	0.489847	WDR91	WD repeat domain 91
ENSSSCP00000015954	16	0.894346	0.489995	DLAT	Sus scrofa dihydrolipoamide S-acetyltransferase (DLAT), nuclear gene encoding mitochondrial protein, mRNA.
ENSSSCP00000027135	2	1.08588	0.490297	CCDC9	coiled-coil domain containing 9
ENSSSCP00000012300	1	0.963063	0.490318	THUMPD3	THUMP domain containing 3
ENSSSCP00000014138	11	1.08414	0.490356	CAPRIN1	cell cycle associated protein 1
ENSSSCP00000025060	7	1.06865	0.490418	GPD1L	glycerol-3-phosphate dehydrogenase 1-like
ENSSSCP00000003435	19	1.0306	0.490435	ALDH16A1	aldehyde dehydrogenase 16 family, member A1
ENSSSCP00000028116	6	1.06573	0.490463	GRPEL1	GrpE-like 1, mitochondrial (E. coli)
ENSSSCP00000000123	19	1.03908	0.490599	EIF3L	eukaryotic translation initiation factor 3, subunit L
ENSSSCP00000014647	6	0.951479	0.49061	DDX39A	DEAD (Asp-Glu-Ala-Asp) box polypeptide 39A
ENSSSCP00000001415	1	0.851223	0.490765	HLA-C	Uncharacterized protein
ENSSSCP00000019023	3	0.958175	0.491077	EIF4A1	Sus scrofa eukaryotic translation initiation factor 4A1 (EIF4A1), mRNA.
ENSSSCP00000013581	3	0.839072	0.491298	BCAP31	B-cell receptor-associated protein 31
ENSSSCP00000003943	2	0.961797	0.491651	TRAPPC3	trafficking protein particle complex 3
ENSSSCP00000016027	3	1.03403	0.491676	TRAPPC4	trafficking protein particle complex 4
ENSSSCP00000023733	1	1.47107	0.492275	CCNT1	cyclin T1
ENSSSCP00000026418	1	1.2017	0.49261	KRT4	keratin 4
ENSSSCP00000022790	1	1.07008	0.492974	PPA2	Uncharacterized protein
ENSSSCP00000014455	42	0.951901	0.492989	HNRNPM	heterogeneous nuclear ribonucleoprotein M
ENSSSCP00000010777	3	0.941572	0.49308	MZT2B	Uncharacterized protein
ENSSSCP00000023758	9	1.08522	0.493422	RBM8A	RNA binding motif protein 8A
ENSSSCP00000020795	1	1.12397	0.493455	LIG3	Uncharacterized protein
ENSSSCP00000029269	5	1.21337	0.493573	GP5	glycoprotein V (platelet)
ENSSSCP00000014753	4	0.762165	0.493594	MYO9B	Uncharacterized protein
ENSSSCP00000000308	9	1.07902	0.493639	ITGA5	Uncharacterized protein
ENSSSCP00000001852	1	1.13893	0.49372	SLC29A1	solute carrier family 29 (equilibrative nucleoside transporter), member 1
ENSSSCP00000012116	12	0.984832	0.494494	PRKAR2A	Sus scrofa protein kinase, cAMP-dependent, regulatory, type II, alpha (PRKAR2A), mRNA.
ENSSSCP00000017201	6	0.952066	0.494587	DOCK10	Uncharacterized protein
ENSSSCP00000011445	5	1.23779	0.49477	LHPP	phospholysine phosphohistidine inorganic pyrophosphate phosphatase
ENSSSCP00000022837	1	1.1129	0.49571	SUGP2	SURP and G patch domain containing 2
ENSSSCP00000003288	2	0.923814	0.495862	GSK3A	Uncharacterized protein
ENSSSCP00000006704	57	1.15413	0.495984	F5	coagulation factor V (proaccelerin, labile factor)
ENSSSCP00000008978	1	0.79394	0.496021	PSME4	proteasome (prosome, macropain) activator subunit 4
ENSSSCP00000016981	4	1.06837	0.49644	ZC3H15	zinc finger CCCH-type containing 15
ENSSSCP00000008974	4	0.903904	0.49647	RTN4	Uncharacterized protein
ENSSSCP00000026838	1	1.10103	0.496648	DHX36	Uncharacterized protein
ENSSSCP00000004446	1	0.932367	0.496978	STXBP5	Uncharacterized protein
ENSSSCP00000011964	5	0.916244	0.497327	OXSM	3-oxoacyl-ACP synthase, mitochondrial
ENSSSCP00000011465	1	1.05908	0.497377	PTPRE	protein tyrosine phosphatase, receptor type, E
ENSSSCP00000014522	1	0.954691	0.498224	DNMT1	DNA (cytosine-5-)-methyltransferase 1
ENSSSCP00000024703	12	0.952448	0.498262	RBBP4	Uncharacterized protein
ENSSSCP00000009100	4	0.927789	0.499078	WDR43	Uncharacterized protein
ENSSSCP00000015200	1	1.14495	0.499093	UQCRQ	ubiquinol-cytochrome c reductase, complex III subunit VII, 9.5kDa
ENSSSCP00000020846	1	0.912519	0.499473	GOLGA2	Uncharacterized protein
ENSSSCP00000007986	2	1.14373	0.499563	CASS4	Sus scrofa Cas scaffolding protein family member 4 (CASS4), mRNA.
ENSSSCP00000018680	12	1.09484	0.499837	SRSF1	Sus scrofa serine/arginine-rich splicing factor 1 (SRSF1), mRNA.
ENSSSCP00000010681	2	1.07101	0.49987	PES1	Sus scrofa pescadillo homolog 1, containing BRCT domain (zebrafish) (PES1), mRNA.
ENSSSCP00000002026	23	0.947585	0.500013	IDH2	Sus scrofa isocitrate dehydrogenase 2 (NADP+), mitochondrial (IDH2), nuclear gene encoding mitochondrial protein, mRNA.
ENSSSCP00000012224	22	1.03631	0.500436	FLNB	filamin B, beta
ENSSSCP00000013805	8	1.04539	0.500593	RELA	Sus scrofa v-rel reticuloendotheliosis viral oncogene homolog A (avian) (RELA), mRNA.
ENSSSCP00000025876	2	1.10638	0.500887	FNBP4	Uncharacterized protein
ENSSSCP00000015802	5	1.0723	0.501126	RSF1	remodeling and spacing factor 1
ENSSSCP00000022003	8	1.01964	0.501262	RPL11	ribosomal protein L11
ENSSSCP00000001574	2	0.835377	0.501868	HLA-DQA1	Sus scrofa MHC class II histocompatibility antigen SLA-DQA (SLA-DQA1), mRNA.
ENSSSCP00000024985	3	1.05333	0.502652	DIS3L2	Uncharacterized protein
ENSSSCP00000018153	4	1.06694	0.503376	TBCD	tubulin folding cofactor D
ENSSSCP00000004347	2	1.05507	0.503715	FGFR1OP	FGFR1 oncogene partner
ENSSSCP00000000856	5	1.20783	0.503897	ANO6	anoctamin 6
ENSSSCP00000005799	1	1.08056	0.50391	SMC2	Structural maintenance of chromosomes protein
ENSSSCP00000014746	1	0.868811	0.503934	MYO9B	Uncharacterized protein
ENSSSCP00000009470	15	0.955703	0.503949	PPID	peptidylprolyl isomerase D
ENSSSCP00000006791	2	1.0774	0.504225	USF1	Sus scrofa upstream transcription factor 1 (USF1), mRNA.
ENSSSCP00000010542	1	0.938466	0.504865	DDX54	DEAD (Asp-Glu-Ala-Asp) box polypeptide 54
ENSSSCP00000001161	11	0.916399	0.505138	ALDH5A1	aldehyde dehydrogenase 5 family, member A1
ENSSSCP00000026038	1	1.04468	0.505384	SMC5	Uncharacterized protein
ENSSSCP00000012148	6	0.951352	0.505697	RBM5	RNA binding motif protein 5
ENSSSCP00000013713	19	0.938654	0.505725	NDUFV1	NADH dehydrogenase (ubiquinone) flavoprotein 1, 51kDa
ENSSSCP00000019667	6	0.950657	0.506036	AKNA	Uncharacterized protein
ENSSSCP00000024896	2	0.966965	0.506167	EIF5	eukaryotic translation initiation factor 5
ENSSSCP00000004304	2	1.03439	0.506812	SMAP2	Sus scrofa small ArfGAP2 (SMAP2), mRNA.
ENSSSCP00000002068	3	0.842258	0.50693	SCAMP2	secretory carrier membrane protein 2
ENSSSCP00000007320	12	0.914445	0.507112	DBT	dihydrolipoamide branched chain transacylase E2
ENSSSCP00000010169	2	0.889221	0.507649	PCCA	Uncharacterized protein
ENSSSCP00000026769	16	1.22908	0.50779	LTF	lactotransferrin
ENSSSCP00000016606	1	0.685932	0.508112	CD46	Sus scrofa complement component 4 binding protein, alpha (C4BPA), mRNA.
ENSSSCP00000009051	8	1.09027	0.508704	SRSF7	serine/arginine-rich splicing factor 7
ENSSSCP00000021980	9	0.912676	0.508953	UQCRFS1	ubiquinol-cytochrome c reductase, Rieske iron-sulfur polypeptide 1
ENSSSCP00000011286	9	1.05525	0.509063	NT5C2	5'-nucleotidase, cytosolic II
ENSSSCP00000017443	17	1.04158	0.509721	LIMD1	Uncharacterized protein
ENSSSCP00000015994	10	1.0717	0.509816	APOA1	Apolipoprotein A-I Truncated apolipoprotein A-I
ENSSSCP00000010879	14	1.03209	0.510236	HNRNPF	heterogeneous nuclear ribonucleoprotein F
ENSSSCP00000015965	3	1.03715	0.510697	PTS	6-pyruvoyltetrahydropterin synthase
ENSSSCP00000014493	3	0.872657	0.510908	SLC44A2	Choline transporter-like protein 2
ENSSSCP00000024062	10	0.871935	0.511055	C21orf33	chromosome 21 open reading frame 33
ENSSSCP00000023698	1	1.3956	0.511271	MSH6	Uncharacterized protein
ENSSSCP00000015975	3	1.10167	0.511295	ZW10	zw10 kinetochore protein
ENSSSCP00000027762	1	1.36327	0.511633	PCDH11Y	Uncharacterized protein
ENSSSCP00000003805	12	0.820987	0.511964	DDOST	dolichyl-diphosphooligosaccharide--protein glycosyltransferase subunit (non-catalytic)
ENSSSCP00000021121	4	0.835604	0.511972	CDS2	CDP-diacylglycerol synthase (phosphatidate cytidylyltransferase) 2
ENSSSCP00000005800	1	1.13894	0.512213	SMC2	Uncharacterized protein
ENSSSCP00000024448	1	1.1113	0.512824	ACAD9	Uncharacterized protein
ENSSSCP00000007347	11	1.07197	0.512858	DNTTIP2	deoxynucleotidyltransferase, terminal, interacting protein 2
ENSSSCP00000010444	3	0.819261	0.513093	ARL6IP4	ADP-ribosylation-like factor 6 interacting protein 4
ENSSSCP00000022155	17	1.05869	0.513262	IPO7	importin 7
ENSSSCP00000021216	1	0.897175	0.513712	USP9X	Uncharacterized protein
ENSSSCP00000018841	9	0.55537	0.513929	MYO18A	myosin XVIIIA
ENSSSCP00000011271	2	1.04972	0.514235	NFKB2	Uncharacterized protein
ENSSSCP00000014484	24	1.0173	0.514708	DNM2	dynamin 2
ENSSSCP00000022269	5	0.950735	0.514749	VARS	valyl-tRNA synthetase
ENSSSCP00000006545	17	1.01994	0.515046	CPNE3	copine III
ENSSSCP00000014615	25	1.06198	0.515434	CALR	Sus scrofa calreticulin (CALR), mRNA.
ENSSSCP00000006486	3	1.03315	0.515694	STK3	serine/threonine kinase 3
ENSSSCP00000025678	1	0.875189	0.516044	PDPR	Uncharacterized protein
ENSSSCP00000024488	1	0.868834	0.516106	TRIP12	Uncharacterized protein
ENSSSCP00000009925	3	1.06772	0.516281	RPL21	ribosomal protein L21
ENSSSCP00000000076	9	1.05618	0.517439	ST13	suppression of tumorigenicity 13 (colon carcinoma) (Hsp70 interacting protein)
ENSSSCP00000013844	1	0.928378	0.518163	MEN1	multiple endocrine neoplasia I
ENSSSCP00000029822	1	1.0596	0.518547	TMP-SLA-2	|7|ENSSSCG00000030731|ENSSSCT00000035227
ENSSSCP00000016917	11	1.02812	0.518694	OLA1	Uncharacterized protein
ENSSSCP00000018301	15	1.02203	0.518808	PSMD12	proteasome (prosome, macropain) 26S subunit, non-ATPase, 12
ENSSSCP00000014512	1	0.93625	0.519136	RAVER1	Uncharacterized protein
ENSSSCP00000000161	3	1.05402	0.519914	TIMP3	TIMP metallopeptidase inhibitor 3
ENSSSCP00000003343	9	0.886251	0.519942	APOE	apolipoprotein E
ENSSSCP00000013419	1	0.913963	0.52003	UBE2A	ubiquitin-conjugating enzyme E2A
ENSSSCP00000005026	5	0.878248	0.520953	SQRDL	Sus scrofa sulfide quinone reductase-like (yeast) (SQRDL), nuclear gene encoding mitochondrial protein, mRNA.
ENSSSCP00000007622	3	1.41272	0.520992	DDRGK1	DDRGK domain containing 1
ENSSSCP00000025028	7	0.795742	0.52113	AFG3L2	AFG3-like AAA ATPase 2
ENSSSCP00000009730	7	1.04026	0.521244	CAMK2D	Sus scrofa calcium/calmodulin-dependent protein kinase II delta (CAMK2D), mRNA.
ENSSSCP00000025944	4	1.0349	0.521254	SRM	spermidine synthase
ENSSSCP00000005677	3	1.08059	0.52135	GNAQ	guanine nucleotide binding protein (G protein), q polypeptide
ENSSSCP00000022096	2	1.06713	0.521657	CTCF	Uncharacterized protein
ENSSSCP00000005384	1	0.950403	0.521664	RPL36A	Sus scrofa ribosomal protein L36a-like (RPL36AL), mRNA.
ENSSSCP00000023473	8	0.923206	0.521762	BDH2	Uncharacterized protein
ENSSSCP00000004370	10	0.907601	0.522015	IGF2R	Sus scrofa insulin-like growth factor 2 receptor (IGF2R), mRNA.
ENSSSCP00000014764	6	0.81436	0.522045	MAP1S	microtubule-associated protein 1S
ENSSSCP00000019306	3	0.94727	0.522197	C12orf43	chromosome 12 open reading frame 43
ENSSSCP00000019528	27	1.01978	0.522215	G6PD	glucose-6-phosphate dehydrogenase
ENSSSCP00000020851	1	0.924685	0.522287	AP3D1	|2|ENSSSCG00000029406|ENSSSCT00000032562
ENSSSCP00000013863	4	1.03092	0.522331	FKBP2	FK506 binding protein 2, 13kDa
ENSSSCP00000010565	13	1.06902	0.52246	GCN1	GCN1 general control of amino-acid synthesis 1-like 1 (yeast)
ENSSSCP00000019353	1	1.12451	0.522582	UBL4A	ubiquitin-like 4A
ENSSSCP00000002661	2	1.06642	0.522828	C14orf142	chromosome 14 open reading frame 142
ENSSSCP00000016440	13	0.956997	0.523079	CACYBP	calcyclin binding protein
ENSSSCP00000009581	13	0.952334	0.523426	NUP54	Uncharacterized protein
ENSSSCP00000015310	2	1.07146	0.523504	HDAC3	histone deacetylase 3
ENSSSCP00000001690	14	1.02795	0.523639	MAPK14	mitogen-activated protein kinase 14
ENSSSCP00000027652	1	1.09818	0.524032	SAP30	Sin3A-associated protein, 30kDa
ENSSSCP00000019219	7	0.888455	0.524444	VAPA	VAMP (vesicle-associated membrane protein)-associated protein A, 33kDa
ENSSSCP00000027449	1	0.860646	0.52485	WDR37	Sus scrofa WD repeat domain 37 (WDR37), mRNA.
ENSSSCP00000000065	6	1.04451	0.525045	XRCC6	X-ray repair complementing defective repair in Chinese hamster cells 6
ENSSSCP00000003851	7	1.10147	0.525046	LDLRAP1	low density lipoprotein receptor adaptor protein 1
ENSSSCP00000026015	2	0.928987	0.525377	TAF7	TAF7 RNA polymerase II, TATA box binding protein (TBP)-associated factor, 55kDa
ENSSSCP00000013856	7	1.05848	0.525905	TRMT112	Uncharacterized protein
ENSSSCP00000004419	1	1.05364	0.526023	ZBTB2	zinc finger and BTB domain containing 2
ENSSSCP00000020372	7	0.94482	0.526125	ERAP2	Uncharacterized protein
ENSSSCP00000007082	11	1.04463	0.526742	PRUNE	prune exopolyphosphatase
ENSSSCP00000007228	2	0.845227	0.52681	RHOC	ras homolog family member C
ENSSSCP00000001464	1	0.919702	0.527364	VARS2	valyl-tRNA synthetase 2, mitochondrial
ENSSSCP00000017740	5	1.05662	0.527426	YKT6	YKT6 v-SNARE homolog (S. cerevisiae)
ENSSSCP00000008258	5	1.02507	0.527667	SBDS	Shwachman-Bodian-Diamond syndrome
ENSSSCP00000021461	3	1.07441	0.527949	WDFY1	WD repeat and FYVE domain containing 1
ENSSSCP00000018965	3	1.07728	0.528478	SPAG7	sperm associated antigen 7
ENSSSCP00000000165	21	0.9766	0.528531	RTCB	RNA 2',3'-cyclic phosphate and 5'-OH ligase
ENSSSCP00000026081	6	0.977284	0.529051	EMG1	EMG1 N1-specific pseudouridine methyltransferase
ENSSSCP00000009207	10	1.03621	0.529388	YWHAQ	Uncharacterized protein
ENSSSCP00000014402	16	0.960639	0.529561	VAV1	vav 1 guanine nucleotide exchange factor
ENSSSCP00000003024	2	0.895112	0.5297	CSNK2A2	Uncharacterized protein
ENSSSCP00000020818	7	0.952783	0.529934	SH3BP1	Uncharacterized protein
ENSSSCP00000017490	6	0.97691	0.530079	LUC7L2	Uncharacterized protein
ENSSSCP00000023119	3	1.05135	0.530348	USP24	ubiquitin specific peptidase 24
ENSSSCP00000022410	13	0.972929	0.530556	PCBP1	poly(rC) binding protein 1
ENSSSCP00000020391	3	1.05029	0.531473	BDH1	Uncharacterized protein
ENSSSCP00000026277	2	1.05234	0.531545	MRPS36	mitochondrial ribosomal protein S36
ENSSSCP00000019807	9	1.07237	0.531826	CIAPIN1	cytokine induced apoptosis inhibitor 1
ENSSSCP00000011453	5	1.05922	0.531879	BCCIP	BRCA2 and CDKN1A interacting protein
ENSSSCP00000005863	14	0.949419	0.531898	PTBP3	Sus scrofa ROD1 regulator of differentiation 1 (S. pombe) (ROD1), mRNA.
ENSSSCP00000026349	5	0.944072	0.532016	USP39	ubiquitin specific peptidase 39
ENSSSCP00000003872	1	1.54108	0.533047	SLC9A1	Sus scrofa solute carrier family 9 (sodium/hydrogen exchanger), member 1 (SLC9A1), mRNA.
ENSSSCP00000022738	1	1.08038	0.533067	STK39	Uncharacterized protein
ENSSSCP00000026564	23	1.02645	0.533646	CCT5	chaperonin containing TCP1, subunit 5 (epsilon)
ENSSSCP00000014315	8	1.03628	0.53449	SGTA	small glutamine-rich tetratricopeptide repeat (TPR)-containing, alpha
ENSSSCP00000018296	4	1.05344	0.534668	PRKCA	protein kinase C, alpha
ENSSSCP00000017180	2	1.08417	0.535061	DNAJB2	DnaJ (Hsp40) homolog, subfamily B, member 2
ENSSSCP00000010591	4	1.04205	0.53555	GIT2	Uncharacterized protein
ENSSSCP00000001645	4	0.931349	0.537335	BAK1	BCL2-antagonist/killer 1
ENSSSCP00000027339	3	1.05572	0.53745	PSMG1	proteasome (prosome, macropain) assembly chaperone 1
ENSSSCP00000014088	9	0.941976	0.537605	ARHGAP1	Rho GTPase activating protein 1
ENSSSCP00000002207	2	0.865967	0.537902	NGDN	Uncharacterized protein
ENSSSCP00000006522	6	0.92293	0.537948	RBM12B	RNA binding motif protein 12B
ENSSSCP00000016808	8	0.849921	0.538175	SAP130	Sin3A-associated protein, 130kDa
ENSSSCP00000017098	2	1.0771	0.538497	CREM	Sus scrofa cAMP responsive element binding protein 1 (CREB1), mRNA.
ENSSSCP00000015769	5	0.854817	0.538545	SPCS2	signal peptidase complex subunit 2 homolog (S. cerevisiae)
ENSSSCP00000010819	10	1.05277	0.538705	HEATR1	HEAT repeat containing 1
ENSSSCP00000017847	26	1.26153	0.538776	NUP155	nucleoporin 155kDa
ENSSSCP00000016435	1	1.07739	0.538875	RABGAP1L	Uncharacterized protein
ENSSSCP00000014380	6	1.06047	0.538897	RANBP3	RAN binding protein 3
ENSSSCP00000019241	2	1.04498	0.539303	SNX17	sorting nexin 17
ENSSSCP00000022694	1	1.07701	0.539611	USP10	Uncharacterized protein
ENSSSCP00000012093	4	0.94567	0.539625	SMARCC1	Uncharacterized protein
ENSSSCP00000017344	12	1.03294	0.540176	SEPT2	septin 2
ENSSSCP00000026706	6	1.0741	0.540792	NCL	Uncharacterized protein
ENSSSCP00000000310	3	1.08051	0.540971	NCKAP1L	Uncharacterized protein
ENSSSCP00000014220	4	0.895169	0.541071	RPS13	40S ribosomal protein S13
ENSSSCP00000025387	2	1.03085	0.541271	GTF2F2	Uncharacterized protein
ENSSSCP00000023781	6	0.933841	0.541467	RPL23	Sus scrofa ribosomal protein L23 (RPL23), mRNA.
ENSSSCP00000002964	1	0.913645	0.541591	DHODH	Uncharacterized protein
ENSSSCP00000009114	2	0.941812	0.54192	SLC4A1AP	solute carrier family 4 (anion exchanger), member 1, adaptor protein
ENSSSCP00000010035	2	0.966779	0.542002	MED4	mediator complex subunit 4
ENSSSCP00000018762	5	1.07554	0.54216	TAF15	Uncharacterized protein
ENSSSCP00000023958	5	0.936337	0.542478	HIBCH	Uncharacterized protein
ENSSSCP00000027116	8	1.06431	0.542702	UBQLN1	ubiquilin 1
ENSSSCP00000005402	34	0.885862	0.543448	PYGL	phosphorylase, glycogen, liver
ENSSSCP00000028087	1	1.12089	0.543473	ACTB	Actin, cytoplasmic 1
ENSSSCP00000008829	1	0.993404	0.543497	MOGS	Uncharacterized protein
ENSSSCP00000002051	2	0.917549	0.543503	IMP3	IMP3, U3 small nucleolar ribonucleoprotein, homolog (yeast)
ENSSSCP00000021460	8	1.07933	0.543748	TRA2B	transformer 2 beta homolog (Drosophila)
ENSSSCP00000007834	21	1.02744	0.543996	PLCG1	phospholipase C, gamma 1
ENSSSCP00000005158	5	1.16312	0.544132	THBS1	Sus scrofa thrombospondin 1 (THBS1), mRNA.
ENSSSCP00000018993	6	0.970334	0.544421	BAP18	Uncharacterized protein
[truncated: 1,489 more rows]
