# Supplementary material for: Chronic Hyperglycemia Drives Functional Impairment of Lymphocytes in Diabetic INSC94Y Transgenic Pigs
Source: Front Immunol. 2021 Jan 22;11:607473. doi: 10.3389/fimmu.2020.607473 (PMC7862560; doi:10.3389/fimmu.2020.607473)
Supplement: Supplementary file 1 [file DataSheet_1.zip › Supplementary Table 3.xlsx]

## Sheet: up in INSC94Y CD4+
Supplementary Table 3: All pathways, which proteins with increased abundance (p-value < 0.05) in CD4+ Tcells from INSC94Y pigs were allocated to, via Reactome database v74. See Supplementary Fig. 3 for visual presentation of these data.
Pathway identifier	Pathway name	#Entities found	#Entities total	Entities ratio	Entities pValue	Entities FDR	#Reactions found	#Reactions total	Reactions ratio	Species identifier	Species name	Submitted entities found	Mapped entities	Found reaction identifiers
R-HSA-8939246	RUNX1 regulates transcription of genes involved in differentiation of myeloid cells	2	11	7.47333e+11	4.49171e+12	0.0800414	2	7	5.33903e+11	9606	Homo sapiens	PRKCB		R-HSA-8939066;R-HSA-8939054
R-HSA-9613354	Lipophagy	2	12	8.15273e+11	5.33609e+11	0.0800414	5	5	3.81359e+11	9606	Homo sapiens	PLIN3;PRKAB1		R-HSA-9613666;R-HSA-9613530;R-HSA-9613352;R-HSA-9613513;R-HSA-9613565
R-HSA-936964	Activation of IRF3/IRF7 mediated by TBK1/IKK epsilon	2	20	0.00135879	0.00146151	0.119086	4	9	6.86446e+11	9606	Homo sapiens	IRF3;PTPN11		R-HSA-177671;R-HSA-168933;R-HSA-166245;R-HSA-166271
R-HSA-9613829	Chaperone Mediated Autophagy	2	23	0.00156261	0.00192266	0.119086	9	19	0.00144916	9606	Homo sapiens	PLIN3;PARK7		R-HSA-9625188;R-HSA-9620197;R-HSA-9622840;R-HSA-9615721;R-HSA-9624158;R-HSA-9622831;R-HSA-9625196;R-HSA-9626060;R-HSA-9625197
R-HSA-9663891	Selective autophagy	3	89	0.00604661	0.00198476	0.119086	16	48	0.00366105	9606	Homo sapiens	PLIN3;PARK7;PRKAB1		R-HSA-9646354;R-HSA-9646679;R-HSA-9641111;R-HSA-9646390;R-HSA-9641109;R-HSA-9613530;R-HSA-9646685;R-HSA-9613565;R-HSA-9613666;R-HSA-9641127;R-HSA-9646347;R-HSA-9613352;R-HSA-9613513;R-HSA-9641096;R-HSA-9646383;R-HSA-9646348
R-HSA-8854691	Interleukin-20 family signaling	2	29	0.00197024	0.00302455	0.137482	27	56	0.00427122	9606	Homo sapiens	PTPN11;NCK1		R-HSA-9009227;R-HSA-448708;R-HSA-8987084;R-HSA-8987150;R-HSA-8987141;R-HSA-8987012;R-HSA-8987015;R-HSA-8987014;R-HSA-8987270;R-HSA-8987161;R-HSA-8987097;R-HSA-8987096;R-HSA-8986972;R-HSA-8982163;R-HSA-8982162;R-HSA-8982165;R-HSA-8987156;R-HSA-8987220;R-HSA-448728;R-HSA-8987179;R-HSA-8987104;R-HSA-8987236;R-HSA-448744;R-HSA-8987129;R-HSA-8987132;R-HSA-8987070;R-HSA-8987063
R-HSA-9615710	Late endosomal microautophagy	2	35	0.00237788	0.00435937	0.137482	3	3	2.28815e+12	9606	Homo sapiens	PLIN3;PARK7		R-HSA-9631065;R-HSA-9615721;R-HSA-9631068
R-HSA-9008059	Interleukin-37 signaling	2	36	0.00244582	0.00460394	0.137482	1	14	0.00106781	9606	Homo sapiens	PTPN11		R-HSA-9008894
R-HSA-186763	Downstream signal transduction	2	37	0.00251376	0.00485474	0.137482	2	16	0.00122035	9606	Homo sapiens	PTPN11;NCK1		R-HSA-186778;R-HSA-382058
R-HSA-4420097	VEGFA-VEGFR2 Pathway	3	133	0.00903594	0.00608723	0.137482	14	79	0.00602547	9606	Homo sapiens	PRKCB;HSPB1;NCK1		R-HSA-5218824;R-HSA-5218823;R-HSA-5218854;R-HSA-5218821;R-HSA-5218916;R-HSA-5218815;R-HSA-5218847;R-HSA-5218814;R-HSA-5218813;R-HSA-5218812;R-HSA-5218806;R-HSA-5218805;R-HSA-5218804;R-HSA-5218832
R-HSA-194138	Signaling by VEGF	3	144	0.00978327	0.00756495	0.137482	14	86	0.00655938	9606	Homo sapiens	PRKCB;HSPB1;NCK1		R-HSA-5218824;R-HSA-5218823;R-HSA-5218854;R-HSA-5218821;R-HSA-5218916;R-HSA-5218815;R-HSA-5218847;R-HSA-5218814;R-HSA-5218813;R-HSA-5218812;R-HSA-5218806;R-HSA-5218805;R-HSA-5218804;R-HSA-5218832
R-HSA-166016	Toll Like Receptor 4 (TLR4) Cascade	3	144	0.00978327	0.00756495	0.137482	15	95	0.00724582	9606	Homo sapiens	IRF3;PTPN11;IRAK4		R-HSA-166082;R-HSA-177671;R-HSA-166119;R-HSA-168933;R-HSA-166245;R-HSA-166091;R-HSA-166286;R-HSA-937059;R-HSA-166284;R-HSA-937022;R-HSA-2262775;R-HSA-166362;R-HSA-166363;R-HSA-2262777;R-HSA-166271
R-HSA-9636667	Manipulation of host energy metabolism	1	3	2.03818e+12	0.00832257	0.137482	1	2	1.52544e+12	9606	Homo sapiens	ENO1		R-HSA-9636669
R-HSA-1632852	Macroautophagy	3	150	0.0101909	0.00845292	0.137482	24	87	0.00663565	9606	Homo sapiens	PLIN3;PARK7;PRKAB1		R-HSA-1632857;R-HSA-9646354;R-HSA-9646679;R-HSA-9641111;R-HSA-9646390;R-HSA-9641109;R-HSA-9613530;R-HSA-5675868;R-HSA-9646685;R-HSA-9613565;R-HSA-9613666;R-HSA-5679239;R-HSA-5679205;R-HSA-9641127;R-HSA-9646347;R-HSA-9613352;R-HSA-5665868;R-HSA-9613513;R-HSA-9641096;R-HSA-9646383;R-HSA-5672011;R-HSA-5672008;R-HSA-5673768;R-HSA-9646348
R-HSA-449147	Signaling by Interleukins	6	647	0.0439568	0.00863343	0.137482	47	493	0.037602	9606	Homo sapiens	ANXA1;PTPN11;IRAK4;NCK1		R-HSA-6785895;R-HSA-9009227;R-HSA-448708;R-HSA-450690;R-HSA-8987084;R-HSA-8987150;R-HSA-446862;R-HSA-8987141;R-HSA-450827;R-HSA-8987012;R-HSA-8987015;R-HSA-8987014;R-HSA-8987270;R-HSA-8987161;R-HSA-8987097;R-HSA-8987096;R-HSA-446868;R-HSA-1112708;R-HSA-8986972;R-HSA-8948063;R-HSA-446684;R-HSA-8982163;R-HSA-8982162;R-HSA-8982165;R-HSA-8987156;R-HSA-8987220;R-HSA-448728;R-HSA-446694;R-HSA-446692;R-…
R-HSA-445355	Smooth Muscle Contraction	2	55	0.00373667	0.0103942	0.137482	5	11	8.3899e+11	9606	Homo sapiens	ANXA1;CAD		R-HSA-445700;R-HSA-445699;R-HSA-5263628;R-HSA-445704;R-HSA-445705
R-HSA-446652	Interleukin-1 family signaling	3	165	0.01121	0.0109328	0.137482	13	80	0.00610175	9606	Homo sapiens	PTPN11;IRAK4		R-HSA-446694;R-HSA-446692;R-HSA-450690;R-HSA-446862;R-HSA-446894;R-HSA-446701;R-HSA-446634;R-HSA-450827;R-HSA-446868;R-HSA-8948063;R-HSA-9008894;R-HSA-446684;R-HSA-446648
R-HSA-9612973	Autophagy	3	166	0.0112779	0.0111116	0.137482	35	108	0.00823736	9606	Homo sapiens	PLIN3;PARK7;PRKAB1		R-HSA-1632857;R-HSA-9646354;R-HSA-9646679;R-HSA-9641111;R-HSA-9641109;R-HSA-9613530;R-HSA-5675868;R-HSA-9631065;R-HSA-9624158;R-HSA-9631068;R-HSA-9646685;R-HSA-5679239;R-HSA-9646347;R-HSA-5665868;R-HSA-9613513;R-HSA-9641096;R-HSA-5672011;R-HSA-9626060;R-HSA-5672008;R-HSA-9646348;R-HSA-9646390;R-HSA-9622840;R-HSA-9613565;R-HSA-9613666;R-HSA-5679205;R-HSA-9641127;R-HSA-9625188;R-HSA-9620197;R-HSA-9…
R-HSA-373752	Netrin-1 signaling	2	59	0.00400842	0.0118776	0.137482	7	37	0.00282206	9606	Homo sapiens	PTPN11;NCK1		R-HSA-373716;R-HSA-418850;R-HSA-418865;R-HSA-418863;R-HSA-418874;R-HSA-418858;R-HSA-418856
R-HSA-5603037	IRAK4 deficiency (TLR5)	1	5	3.39697e+12	0.0138334	0.137482	2	2	1.52544e+12	9606	Homo sapiens	IRAK4		R-HSA-5602472;R-HSA-5602603
R-HSA-8865999	MET activates PTPN11	1	5	3.39697e+12	0.0138334	0.137482	1	1	7.62718e+10	9606	Homo sapiens	PTPN11		R-HSA-8865994
R-HSA-70263	Gluconeogenesis	2	66	0.004484	0.0146826	0.137482	1	26	0.00198307	9606	Homo sapiens	ENO1;ENO3		R-HSA-70494
R-HSA-168898	Toll-like Receptor Cascades	3	185	0.0125688	0.0148327	0.137482	38	185	0.0141103	9606	Homo sapiens	IRF3;PTPN11;IRAK4		R-HSA-975118;R-HSA-166082;R-HSA-975180;R-HSA-177671;R-HSA-975115;R-HSA-975878;R-HSA-975879;R-HSA-166091;R-HSA-975111;R-HSA-975874;R-HSA-166286;R-HSA-975106;R-HSA-975170;R-HSA-166284;R-HSA-975873;R-HSA-975134;R-HSA-9013979;R-HSA-9013978;R-HSA-2262775;R-HSA-166362;R-HSA-166363;R-HSA-975188;R-HSA-2262777;R-HSA-975125;R-HSA-975852;R-HSA-975853;R-HSA-166119;R-HSA-168933;R-HSA-166245;R-HSA-937059;R-HSA…
R-HSA-909733	Interferon alpha/beta signaling	3	191	0.0129764	0.0161376	0.137482	4	22	0.00167798	9606	Homo sapiens	IRF3;PTPN11		R-HSA-997309;R-HSA-909726;R-HSA-1015702;R-HSA-1015699
R-HSA-3134973	LRR FLII-interacting protein 1 (LRRFIP1) activates type I IFN production	1	7	4.75576e+11	0.0193143	0.137482	1	5	3.81359e+11	9606	Homo sapiens	IRF3		R-HSA-3134883
R-HSA-499943	Interconversion of nucleotide di- and triphosphates	2	81	0.00550309	0.0215439	0.137482	3	33	0.00251697	9606	Homo sapiens	NME2		R-HSA-6806877;R-HSA-482621;R-HSA-482619
R-HSA-1606341	IRF3 mediated activation of type 1 IFN	1	8	5.43515e+11	0.0220436	0.137482	4	6	4.57631e+11	9606	Homo sapiens	IRF3		R-HSA-1606345;R-HSA-2032396;R-HSA-2395992;R-HSA-1606327
R-HSA-186797	Signaling by PDGF	2	86	0.00584279	0.0240753	0.137482	2	31	0.00236443	9606	Homo sapiens	PTPN11;NCK1		R-HSA-186778;R-HSA-382058
R-HSA-9645135	STAT5 Activation	1	9	6.11455e+10	0.0247655	0.137482	3	3	2.28815e+12	9606	Homo sapiens	PTPN11		R-HSA-9645137;R-HSA-9645126;R-HSA-9645134
R-HSA-112314	Neurotransmitter receptors and postsynaptic signal transmission	3	232	0.0157619	0.0267508	0.137482	7	109	0.00831363	9606	Homo sapiens	PRKCB;PRKAB1;PPM1F		R-HSA-9619542;R-HSA-9619478;R-HSA-9619515;R-HSA-9619467;R-HSA-421007;R-HSA-416639;R-HSA-9619449
R-HSA-114516	Disinhibition of SNARE formation	1	10	6.79394e+11	0.02748	0.137482	2	2	1.52544e+12	9606	Homo sapiens	PRKCB		R-HSA-114683;R-HSA-114684
R-HSA-418886	Netrin mediated repulsion signals	1	10	6.79394e+11	0.02748	0.137482	1	4	3.05087e+11	9606	Homo sapiens	PTPN11		R-HSA-418863
R-HSA-1280215	Cytokine Signaling in Immune system	8	1332	0.0904953	0.0286253	0.137482	64	741	0.0565174	9606	Homo sapiens	ANXA1;IRF3;PTPN11;IRAK4;NCK1		R-HSA-6785895;R-HSA-936462;R-HSA-109699;R-HSA-450690;R-HSA-8987150;R-HSA-446862;R-HSA-8987141;R-HSA-450827;R-HSA-8987012;R-HSA-1369114;R-HSA-8987015;R-HSA-1369115;R-HSA-8987014;R-HSA-8987270;R-HSA-8987161;R-HSA-446868;R-HSA-9606784;R-HSA-909726;R-HSA-1112708;R-HSA-1015702;R-HSA-8982163;R-HSA-8982162;R-HSA-8982165;R-HSA-1015699;R-HSA-8987156;R-HSA-8987179;R-HSA-909738;R-HSA-446894;R-HSA-1031716;R-…
R-HSA-9006934	Signaling by Receptor Tyrosine Kinases	5	629	0.0427339	0.029732	0.137482	67	704	0.0536954	9606	Homo sapiens	PRKCB;HSPB1;PTPN11;ATP6V1F;NCK1		R-HSA-177923;R-HSA-109699;R-HSA-177926;R-HSA-1433488;R-HSA-177924;R-HSA-5654608;R-HSA-1562641;R-HSA-5654622;R-HSA-9032067;R-HSA-5654620;R-HSA-177935;R-HSA-5654596;R-HSA-5654594;R-HSA-186778;R-HSA-5654734;R-HSA-5654607;R-HSA-177944;R-HSA-5654730;R-HSA-5654729;R-HSA-9031981;R-HSA-5654643;R-HSA-8941613;R-HSA-5654641;R-HSA-5654655;R-HSA-5218916;R-HSA-5218815;R-HSA-5654631;R-HSA-205234;R-HSA-5218814;R…
R-HSA-74752	Signaling by Insulin receptor	2	97	0.00659012	0.030048	0.137482	3	34	0.00259324	9606	Homo sapiens	PTPN11;ATP6V1F		R-HSA-74723;R-HSA-109699;R-HSA-5252133
R-HSA-444473	Formyl peptide receptors bind formyl peptides and many other ligands	1	11	7.47333e+11	0.0301871	0.137482	2	3	2.28815e+12	9606	Homo sapiens	ANXA1		R-HSA-444476;R-HSA-391913
R-HSA-4086400	PCP/CE pathway	2	99	0.006726	0.0311913	0.137482	2	24	0.00183052	9606	Homo sapiens	PRKCB;PFN1		R-HSA-3965450;R-HSA-5138432
R-HSA-397014	Muscle contraction	3	248	0.016849	0.0316992	0.137482	9	42	0.00320342	9606	Homo sapiens	MYL4;ANXA1;CAD		R-HSA-390597;R-HSA-445700;R-HSA-390598;R-HSA-390593;R-HSA-445699;R-HSA-390595;R-HSA-5263628;R-HSA-445704;R-HSA-445705
R-HSA-112411	MAPK1 (ERK2) activation	1	12	8.15273e+11	0.0328869	0.137482	1	3	2.28815e+12	9606	Homo sapiens	PTPN11		R-HSA-109858
R-HSA-877300	Interferon gamma signaling	3	255	0.0173245	0.0340059	0.137482	3	16	0.00122035	9606	Homo sapiens	IRF3;PTPN11		R-HSA-877308;R-HSA-1031716;R-HSA-1031713
R-HSA-15869	Metabolism of nucleotides	3	257	0.0174604	0.0346808	0.137482	6	136	0.010373	9606	Homo sapiens	CAD;NME2		R-HSA-73571;R-HSA-73573;R-HSA-73577;R-HSA-6806877;R-HSA-482621;R-HSA-482619
R-HSA-140342	Apoptosis induced DNA fragmentation	1	13	8.83212e+11	0.0355793	0.137482	10	12	9.15262e+11	9606	Homo sapiens	CAD		R-HSA-211186;R-HSA-211239;R-HSA-211207;R-HSA-211191;R-HSA-211190;R-HSA-211206;R-HSA-211193;R-HSA-9029667;R-HSA-211224;R-HSA-211247
R-HSA-2151209	Activation of PPARGC1A (PGC-1alpha) by phosphorylation	1	13	8.83212e+11	0.0355793	0.137482	1	2	1.52544e+12	9606	Homo sapiens	PRKAB1		R-HSA-1592244
R-HSA-110056	MAPK3 (ERK1) activation	1	13	8.83212e+11	0.0355793	0.137482	1	4	3.05087e+11	9606	Homo sapiens	PTPN11		R-HSA-109857
R-HSA-2586552	Signaling by Leptin	1	13	8.83212e+11	0.0355793	0.137482	2	19	0.00144916	9606	Homo sapiens	PTPN11		R-HSA-2671742;R-HSA-2671747
R-HSA-937061	TRIF(TICAM1)-mediated TLR4 signaling	2	107	0.00726952	0.035934	0.137482	4	58	0.00442377	9606	Homo sapiens	IRF3;PTPN11		R-HSA-177671;R-HSA-168933;R-HSA-166245;R-HSA-166271
R-HSA-166166	MyD88-independent TLR4 cascade	2	107	0.00726952	0.035934	0.137482	4	60	0.00457631	9606	Homo sapiens	IRF3;PTPN11		R-HSA-177671;R-HSA-168933;R-HSA-166245;R-HSA-166271
R-HSA-8878171	Transcriptional regulation by RUNX1	3	261	0.0177322	0.0360514	0.137482	4	132	0.0100679	9606	Homo sapiens	PRKCB;PTPN11		R-HSA-8939066;R-HSA-8939054;R-HSA-8937744;R-HSA-8937767
R-HSA-70171	Glycolysis	2	110	0.00747333	0.0377804	0.137482	1	24	0.00183052	9606	Homo sapiens	ENO1;ENO3		R-HSA-71660
R-HSA-192905	vRNP Assembly	1	14	9.51152e+10	0.0382645	0.137482	1	2	1.52544e+12	9606	Homo sapiens	IPO5		R-HSA-192830
R-HSA-9013973	TICAM1-dependent activation of IRF3/IRF7	1	14	9.51152e+10	0.0382645	0.137482	4	9	6.86446e+11	9606	Homo sapiens	IRF3		R-HSA-9013979;R-HSA-9013978;R-HSA-177671;R-HSA-168933
R-HSA-210990	PECAM1 interactions	1	14	9.51152e+10	0.0382645	0.137482	1	7	5.33903e+11	9606	Homo sapiens	PTPN11		R-HSA-210294
R-HSA-194315	Signaling by Rho GTPases	4	459	0.0311842	0.0383403	0.137482	15	118	0.00900008	9606	Homo sapiens	PRKCB;ARHGAP17;PFN1;NCK1		R-HSA-5665751;R-HSA-2197698;R-HSA-2029466;R-HSA-442592;R-HSA-5665809;R-HSA-5666001;R-HSA-5665982;R-HSA-194922;R-HSA-5665659;R-HSA-5665767;R-HSA-9626817;R-HSA-2197691;R-HSA-2197690;R-HSA-5665802;R-HSA-203070
R-HSA-442755	Activation of NMDA receptors and postsynaptic events	2	114	0.00774509	0.0402979	0.137482	5	71	0.0054153	9606	Homo sapiens	PRKAB1;PPM1F		R-HSA-9619542;R-HSA-9619478;R-HSA-9619515;R-HSA-9619467;R-HSA-9619449
R-HSA-428540	Activation of RAC1	1	15	0.00101909	0.0409423	0.137482	4	4	3.05087e+11	9606	Homo sapiens	NCK1		R-HSA-428535;R-HSA-428515;R-HSA-428531;R-HSA-428511
R-HSA-9028731	Activated NTRK2 signals through FRS2 and FRS3	1	16	0.00108703	0.0436129	0.137482	2	7	5.33903e+11	9606	Homo sapiens	PTPN11		R-HSA-9031981;R-HSA-9032067
R-HSA-877312	Regulation of IFNG signaling	1	16	0.00108703	0.0436129	0.137482	1	4	3.05087e+11	9606	Homo sapiens	PTPN11		R-HSA-877308
R-HSA-918233	TRAF3-dependent IRF activation pathway	1	17	0.00115497	0.0462762	0.137482	7	9	6.86446e+11	9606	Homo sapiens	IRF3		R-HSA-1028815;R-HSA-1028812;R-HSA-918232;R-HSA-1028821;R-HSA-918229;R-HSA-1028817;R-HSA-1028816
R-HSA-975110	TRAF6 mediated IRF7 activation in TLR7/8 or 9 signaling	1	17	0.00115497	0.0462762	0.137482	3	5	3.81359e+11	9606	Homo sapiens	IRAK4		R-HSA-975118;R-HSA-975188;R-HSA-975106
R-HSA-168256	Immune System	13	2895	0.196685	0.0463236	0.137482	146	1647	0.12562	9606	Homo sapiens	ANXA1;IRF3;PRKCB;NME2;TPP2;PTPN11;IRAK4;ATP6V1F;NCK1		R-HSA-6785895;R-HSA-936462;R-HSA-975118;R-HSA-9604499;R-HSA-177671;R-HSA-975115;R-HSA-975878;R-HSA-975879;R-HSA-975111;R-HSA-975874;R-HSA-975106;R-HSA-450827;R-HSA-8987012;R-HSA-1369114;R-HSA-8987015;R-HSA-975873;R-HSA-1369115;R-HSA-8987014;R-HSA-8987270;R-HSA-975134;R-HSA-9606784;R-HSA-2032396;R-HSA-8982163;R-HSA-975125;R-HSA-8982162;R-HSA-8982165;R-HSA-1031716;R-HSA-1031713;R-HSA-937022;R-HSA-3…
R-HSA-5628897	TP53 Regulates Metabolic Genes	2	125	0.00849242	0.0475371	0.137482	5	34	0.00259324	9606	Homo sapiens	PRDX1;PRKAB1		R-HSA-5631941;R-HSA-5631885;R-HSA-380927;R-HSA-5631903;R-HSA-3341343
R-HSA-6811558	PI5P, PP2A and IER3 Regulate PI3K/AKT Signaling	2	126	0.00856036	0.0482174	0.137482	1	7	5.33903e+11	9606	Homo sapiens	PTPN11;IRAK4		R-HSA-2316434
R-HSA-1059683	Interleukin-6 signaling	1	18	0.00122291	0.0489322	0.137482	3	20	0.00152544	9606	Homo sapiens	PTPN11		R-HSA-1112690;R-HSA-1112708;R-HSA-1112703
R-HSA-1170546	Prolactin receptor signaling	1	18	0.00122291	0.0489322	0.137482	2	14	0.00106781	9606	Homo sapiens	PTPN11		R-HSA-1369114;R-HSA-1369115
R-HSA-391160	Signal regulatory protein family interactions	1	18	0.00122291	0.0489322	0.137482	1	10	7.62718e+11	9606	Homo sapiens	PTPN11		R-HSA-391150
R-HSA-76002	Platelet activation, signaling and aggregation	3	296	0.0201101	0.0492217	0.137482	7	115	0.00877126	9606	Homo sapiens	PRKCB;PTPN11;PFN1		R-HSA-482775;R-HSA-453200;R-HSA-5684801;R-HSA-114553;R-HSA-114683;R-HSA-114684;R-HSA-5684169
R-HSA-3270619	IRF3-mediated induction of type I IFN	1	19	0.00129085	0.0515811	0.137482	5	5	3.81359e+11	9606	Homo sapiens	IRF3		R-HSA-1834939;R-HSA-2032396;R-HSA-2396007;R-HSA-2396002;R-HSA-2395992
R-HSA-5603041	IRAK4 deficiency (TLR2/4)	1	19	0.00129085	0.0515811	0.137482	2	2	1.52544e+12	9606	Homo sapiens	IRAK4		R-HSA-5602353;R-HSA-5602672
R-HSA-418885	DCC mediated attractive signaling	1	19	0.00129085	0.0515811	0.137482	6	12	9.15262e+11	9606	Homo sapiens	NCK1		R-HSA-373716;R-HSA-418850;R-HSA-418865;R-HSA-418874;R-HSA-418858;R-HSA-418856
R-HSA-1295596	Spry regulation of FGF signaling	1	19	0.00129085	0.0515811	0.137482	1	11	8.3899e+11	9606	Homo sapiens	PTPN11		R-HSA-1549564
R-HSA-1500931	Cell-Cell communication	2	133	0.00903594	0.0530787	0.137482	3	60	0.00457631	9606	Homo sapiens	PTPN11;NCK1		R-HSA-532603;R-HSA-373724;R-HSA-391150
R-HSA-199418	Negative regulation of the PI3K/AKT network	2	134	0.00910388	0.053787	0.137482	1	10	7.62718e+11	9606	Homo sapiens	PTPN11;IRAK4		R-HSA-2316434
R-HSA-5099900	WNT5A-dependent internalization of FZD4	1	20	0.00135879	0.0542227	0.137482	1	5	3.81359e+11	9606	Homo sapiens	PRKCB		R-HSA-5138432
R-HSA-3134975	Regulation of innate immune responses to cytosolic DNA	1	21	0.00142673	0.0568572	0.137482	2	9	6.86446e+11	9606	Homo sapiens	IRF3		R-HSA-3249392;R-HSA-8948709
R-HSA-70326	Glucose metabolism	2	140	0.00951152	0.0581077	0.137482	2	50	0.00381359	9606	Homo sapiens	ENO1;ENO3		R-HSA-71660;R-HSA-70494
R-HSA-76005	Response to elevated platelet cytosolic Ca2+	2	144	0.00978327	0.0610537	0.137482	4	14	0.00106781	9606	Homo sapiens	PRKCB;PFN1		R-HSA-482775;R-HSA-114553;R-HSA-114683;R-HSA-114684
R-HSA-416993	Trafficking of GluR2-containing AMPA receptors	1	23	0.00156261	0.0621047	0.137482	2	3	2.28815e+12	9606	Homo sapiens	PRKCB		R-HSA-421007;R-HSA-416639
R-HSA-180292	GAB1 signalosome	1	23	0.00156261	0.0621047	0.137482	5	11	8.3899e+11	9606	Homo sapiens	PTPN11		R-HSA-177923;R-HSA-177926;R-HSA-177924;R-HSA-177944;R-HSA-177935
R-HSA-4419969	Depolymerisation of the Nuclear Lamina	1	23	0.00156261	0.0621047	0.137482	2	6	4.57631e+11	9606	Homo sapiens	PRKCB		R-HSA-5229194;R-HSA-5223304
R-HSA-432142	Platelet sensitization by LDL	1	23	0.00156261	0.0621047	0.137482	1	9	6.86446e+11	9606	Homo sapiens	PTPN11		R-HSA-210294
R-HSA-210993	Tie2 Signaling	1	23	0.00156261	0.0621047	0.137482	1	14	0.00106781	9606	Homo sapiens	PTPN11		R-HSA-204873
R-HSA-195258	RHO GTPase Effectors	3	328	0.0222841	0.0630574	0.137482	14	113	0.00861872	9606	Homo sapiens	PRKCB;PFN1;NCK1		R-HSA-5665751;R-HSA-2197698;R-HSA-2029466;R-HSA-442592;R-HSA-5665809;R-HSA-5666001;R-HSA-5665982;R-HSA-5665659;R-HSA-5665767;R-HSA-9626817;R-HSA-2197691;R-HSA-2197690;R-HSA-5665802;R-HSA-203070
R-HSA-500753	Pyrimidine biosynthesis	1	24	0.00163055	0.0647178	0.137482	3	6	4.57631e+11	9606	Homo sapiens	CAD		R-HSA-73571;R-HSA-73573;R-HSA-73577
R-HSA-5654710	PI-3K cascade:FGFR3	1	24	0.00163055	0.0647178	0.137482	3	7	5.33903e+11	9606	Homo sapiens	PTPN11		R-HSA-5654709;R-HSA-5654643;R-HSA-5654641
R-HSA-1606322	ZBP1(DAI) mediated induction of type I IFNs	1	24	0.00163055	0.0647178	0.137482	4	11	8.3899e+11	9606	Homo sapiens	IRF3		R-HSA-1606345;R-HSA-2032396;R-HSA-2395992;R-HSA-1606327
R-HSA-1834941	STING mediated induction of host immune responses	1	24	0.00163055	0.0647178	0.137482	5	19	0.00144916	9606	Homo sapiens	IRF3		R-HSA-1834939;R-HSA-2032396;R-HSA-2396007;R-HSA-2396002;R-HSA-2395992
R-HSA-5654720	PI-3K cascade:FGFR4	1	25	0.00169848	0.0673237	0.137482	3	7	5.33903e+11	9606	Homo sapiens	PTPN11		R-HSA-5654669;R-HSA-5654714;R-HSA-5654667
R-HSA-389513	CTLA4 inhibitory signaling	1	25	0.00169848	0.0673237	0.137482	1	5	3.81359e+11	9606	Homo sapiens	PTPN11		R-HSA-388829
R-HSA-373753	Nephrin family interactions	1	25	0.00169848	0.0673237	0.137482	2	13	9.91534e+11	9606	Homo sapiens	NCK1		R-HSA-532603;R-HSA-373724
R-HSA-9617324	Negative regulation of NMDA receptor-mediated neuronal transmission	1	27	0.00183436	0.0725144	0.137482	2	4	3.05087e+11	9606	Homo sapiens	PPM1F		R-HSA-9619467;R-HSA-9619449
R-HSA-5654706	FRS-mediated FGFR3 signaling	1	27	0.00183436	0.0725144	0.137482	3	9	6.86446e+11	9606	Homo sapiens	PTPN11		R-HSA-5654631;R-HSA-8941628;R-HSA-5654633
R-HSA-5654689	PI-3K cascade:FGFR1	1	28	0.0019023	0.0750991	0.137482	3	7	5.33903e+11	9606	Homo sapiens	PTPN11		R-HSA-5654692;R-HSA-5654596;R-HSA-5654594
R-HSA-5654712	FRS-mediated FGFR4 signaling	1	28	0.0019023	0.0750991	0.137482	3	9	6.86446e+11	9606	Homo sapiens	PTPN11		R-HSA-5654658;R-HSA-8941613;R-HSA-5654655
R-HSA-77387	Insulin receptor recycling	1	28	0.0019023	0.0750991	0.137482	2	6	4.57631e+11	9606	Homo sapiens	ATP6V1F		R-HSA-74723;R-HSA-5252133
R-HSA-912694	Regulation of IFNA signaling	1	28	0.0019023	0.0750991	0.137482	1	5	3.81359e+11	9606	Homo sapiens	PTPN11		R-HSA-997309
R-HSA-112409	RAF-independent MAPK1/3 activation	1	28	0.0019023	0.0750991	0.137482	2	12	9.15262e+11	9606	Homo sapiens	PTPN11		R-HSA-109857;R-HSA-109858
R-HSA-112315	Transmission across Chemical Synapses	3	355	0.0241185	0.075996	0.137482	7	163	0.0124323	9606	Homo sapiens	PRKCB;PRKAB1;PPM1F		R-HSA-9619542;R-HSA-9619478;R-HSA-9619515;R-HSA-9619467;R-HSA-421007;R-HSA-416639;R-HSA-9619449
R-HSA-3858494	Beta-catenin independent WNT signaling	2	166	0.0112779	0.078126	0.137482	2	51	0.00388986	9606	Homo sapiens	PRKCB;PFN1		R-HSA-3965450;R-HSA-5138432
R-HSA-8862803	Deregulated CDK5 triggers multiple neurodegenerative pathways in Alzheimer's disease models	1	30	0.00203818	0.0802476	0.137482	1	22	0.00167798	9606	Homo sapiens	PRDX1		R-HSA-8868567
R-HSA-8863678	Neurodegenerative Diseases	1	30	0.00203818	0.0802476	0.137482	1	22	0.00167798	9606	Homo sapiens	PRDX1		R-HSA-8868567
R-HSA-5654695	PI-3K cascade:FGFR2	1	31	0.00210612	0.0828113	0.137482	3	7	5.33903e+11	9606	Homo sapiens	PTPN11		R-HSA-5654622;R-HSA-5654620;R-HSA-5654697
R-HSA-5218921	VEGFR2 mediated cell proliferation	1	31	0.00210612	0.0828113	0.137482	4	12	9.15262e+11	9606	Homo sapiens	PRKCB		R-HSA-5218813;R-HSA-5218823;R-HSA-5218805;R-HSA-5218821
R-HSA-5654693	FRS-mediated FGFR1 signaling	1	31	0.00210612	0.0828113	0.137482	3	9	6.86446e+11	9606	Homo sapiens	PTPN11		R-HSA-5654587;R-HSA-5654584;R-HSA-8941623
R-HSA-6783589	Interleukin-6 family signaling	1	31	0.00210612	0.0828113	0.137482	3	34	0.00259324	9606	Homo sapiens	PTPN11		R-HSA-1112690;R-HSA-1112708;R-HSA-1112703
R-HSA-8934593	Regulation of RUNX1 Expression and Activity	1	32	0.00217406	0.085368	0.137482	2	19	0.00144916	9606	Homo sapiens	PTPN11		R-HSA-8937744;R-HSA-8937767
R-HSA-9006115	Signaling by NTRK2 (TRKB)	1	33	0.002242	0.0879178	0.137482	2	38	0.00289833	9606	Homo sapiens	PTPN11		R-HSA-9031981;R-HSA-9032067
R-HSA-9619483	Activation of AMPK downstream of NMDARs	1	34	0.00230994	0.0904607	0.137482	3	3	2.28815e+12	9606	Homo sapiens	PRKAB1		R-HSA-9619542;R-HSA-9619478;R-HSA-9619515
R-HSA-5654700	FRS-mediated FGFR2 signaling	1	34	0.00230994	0.0904607	0.137482	3	9	6.86446e+11	9606	Homo sapiens	PTPN11		R-HSA-5654608;R-HSA-5654607;R-HSA-8941618
R-HSA-5260271	Diseases of Immune System	1	34	0.00230994	0.0904607	0.137482	4	15	0.00114408	9606	Homo sapiens	IRAK4		R-HSA-5602353;R-HSA-5602672;R-HSA-5602472;R-HSA-5602603
R-HSA-5602358	Diseases associated with the TLR signaling cascade	1	34	0.00230994	0.0904607	0.137482	4	15	0.00114408	9606	Homo sapiens	IRAK4		R-HSA-5602353;R-HSA-5602672;R-HSA-5602472;R-HSA-5602603
R-HSA-5654732	Negative regulation of FGFR3 signaling	1	34	0.00230994	0.0904607	0.137482	3	14	0.00106781	9606	Homo sapiens	PTPN11		R-HSA-5654679;R-HSA-1549564;R-HSA-5654730
R-HSA-5654708	Downstream signaling of activated FGFR3	1	35	0.00237788	0.0929966	0.137482	6	23	0.00175425	9606	Homo sapiens	PTPN11		R-HSA-5654631;R-HSA-5654709;R-HSA-8941628;R-HSA-5654643;R-HSA-5654641;R-HSA-5654633
R-HSA-5654733	Negative regulation of FGFR4 signaling	1	35	0.00237788	0.0929966	0.137482	3	14	0.00106781	9606	Homo sapiens	PTPN11		R-HSA-5654734;R-HSA-5654684;R-HSA-1549564
R-HSA-380972	Energy dependent regulation of mTOR by LKB1-AMPK	1	36	0.00244582	0.0955257	0.137482	5	7	5.33903e+11	9606	Homo sapiens	PRKAB1		R-HSA-380949;R-HSA-447074;R-HSA-200421;R-HSA-380930;R-HSA-380927
R-HSA-5654716	Downstream signaling of activated FGFR4	1	36	0.00244582	0.0955257	0.137482	6	23	0.00175425	9606	Homo sapiens	PTPN11		R-HSA-5654658;R-HSA-8941613;R-HSA-5654655;R-HSA-5654669;R-HSA-5654714;R-HSA-5654667
R-HSA-936440	Negative regulators of DDX58/IFIH1 signaling	1	36	0.00244582	0.0955257	0.137482	2	13	9.91534e+11	9606	Homo sapiens	IRF3		R-HSA-936462;R-HSA-936380
R-HSA-399719	Trafficking of AMPA receptors	1	37	0.00251376	0.0980479	0.137482	2	4	3.05087e+11	9606	Homo sapiens	PRKCB		R-HSA-421007;R-HSA-416639
R-HSA-9645723	Diseases of programmed cell death	1	37	0.00251376	0.0980479	0.137482	1	24	0.00183052	9606	Homo sapiens	PRDX1		R-HSA-8868567
R-HSA-983705	Signaling by the B Cell Receptor (BCR)	2	191	0.0129764	0.0991031	0.137482	7	44	0.00335596	9606	Homo sapiens	PRKCB;NCK1		R-HSA-9606162;R-HSA-9606163;R-HSA-1168373;R-HSA-9606151;R-HSA-1168635;R-HSA-1112666;R-HSA-9606159
R-HSA-913531	Interferon Signaling	3	401	0.0272437	0.100507	0.137482	9	69	0.00526276	9606	Homo sapiens	IRF3;PTPN11		R-HSA-936462;R-HSA-877308;R-HSA-997309;R-HSA-1169394;R-HSA-909726;R-HSA-1015702;R-HSA-1031716;R-HSA-1015699;R-HSA-1031713
R-HSA-5668599	RHO GTPases Activate NADPH Oxidases	1	38	0.0025817	0.100563	0.137482	1	14	0.00106781	9606	Homo sapiens	PRKCB		R-HSA-9626817
R-HSA-399721	Glutamate binding, activation of AMPA receptors and synaptic plasticity	1	39	0.00264964	0.103072	0.137482	2	9	6.86446e+11	9606	Homo sapiens	PRKCB		R-HSA-421007;R-HSA-416639
R-HSA-5654726	Negative regulation of FGFR1 signaling	1	39	0.00264964	0.103072	0.137482	3	15	0.00114408	9606	Homo sapiens	PTPN11		R-HSA-5654672;R-HSA-5654673;R-HSA-1549564
R-HSA-917977	Transferrin endocytosis and recycling	1	39	0.00264964	0.103072	0.137482	2	11	8.3899e+11	9606	Homo sapiens	ATP6V1F		R-HSA-5252133;R-HSA-917841
R-HSA-390522	Striated Muscle Contraction	1	40	0.00271758	0.105573	0.137482	4	4	3.05087e+11	9606	Homo sapiens	MYL4		R-HSA-390597;R-HSA-390598;R-HSA-390593;R-HSA-390595
R-HSA-5663213	RHO GTPases Activate WASPs and WAVEs	1	41	0.00278552	0.108068	0.137482	5	10	7.62718e+11	9606	Homo sapiens	NCK1		R-HSA-2197698;R-HSA-2029466;R-HSA-442592;R-HSA-2197691;R-HSA-2197690
R-HSA-5654727	Negative regulation of FGFR2 signaling	1	41	0.00278552	0.108068	0.137482	3	14	0.00106781	9606	Homo sapiens	PTPN11		R-HSA-5654677;R-HSA-1549564;R-HSA-5654729
R-HSA-5654696	Downstream signaling of activated FGFR2	1	42	0.00285345	0.110556	0.137482	6	23	0.00175425	9606	Homo sapiens	PTPN11		R-HSA-5654608;R-HSA-5654622;R-HSA-5654607;R-HSA-5654620;R-HSA-8941618;R-HSA-5654697
R-HSA-5654687	Downstream signaling of activated FGFR1	1	42	0.00285345	0.110556	0.137482	6	24	0.00183052	9606	Homo sapiens	PTPN11		R-HSA-5654692;R-HSA-5654596;R-HSA-5654594;R-HSA-5654587;R-HSA-5654584;R-HSA-8941623
R-HSA-163560	Triglyceride catabolism	1	42	0.00285345	0.110556	0.137482	1	17	0.00129662	9606	Homo sapiens	PLIN3		R-HSA-8848355
R-HSA-933541	TRAF6 mediated IRF7 activation	1	43	0.00292139	0.113037	0.137482	3	11	8.3899e+11	9606	Homo sapiens	IRF3		R-HSA-9604499;R-HSA-1028820;R-HSA-1028819
R-HSA-3371511	HSF1 activation	1	43	0.00292139	0.113037	0.137482	1	7	5.33903e+11	9606	Homo sapiens	HSPB1		R-HSA-4793819
R-HSA-114604	GPVI-mediated activation cascade	1	43	0.00292139	0.113037	0.137482	3	25	0.0019068	9606	Homo sapiens	PTPN11		R-HSA-453200;R-HSA-5684801;R-HSA-5684169
R-HSA-8853659	RET signaling	1	43	0.00292139	0.113037	0.137482	1	24	0.00183052	9606	Homo sapiens	PTPN11		R-HSA-8855508
R-HSA-199991	Membrane Trafficking	4	666	0.0452476	0.113245	0.137482	16	219	0.0167035	9606	Homo sapiens	PACSIN2;PLIN3;PAFAH1B3;PRKAB1		R-HSA-8868230;R-HSA-8848484;R-HSA-6814670;R-HSA-8868236;R-HSA-8868651;R-HSA-8867754;R-HSA-8868648;R-HSA-8868661;R-HSA-8868660;R-HSA-6814675;R-HSA-8868659;R-HSA-8868658;R-HSA-8869438;R-HSA-1454699;R-HSA-8871194;R-HSA-8871193
R-HSA-3899300	SUMOylation of transcription cofactors	1	44	0.00298933	0.115512	0.137482	1	27	0.00205934	9606	Homo sapiens	PARK7		R-HSA-4085331
R-HSA-6785807	Interleukin-4 and Interleukin-13 signaling	2	216	0.0146749	0.121468	0.137482	1	47	0.00358478	9606	Homo sapiens	ANXA1		R-HSA-6785895
R-HSA-9646399	Aggrephagy	1	47	0.00319315	0.122895	0.137482	11	15	0.00114408	9606	Homo sapiens	PARK7		R-HSA-9646354;R-HSA-9641127;R-HSA-9646679;R-HSA-9641111;R-HSA-9646390;R-HSA-9641109;R-HSA-9646347;R-HSA-9641096;R-HSA-9646383;R-HSA-9646685;R-HSA-9646348
R-HSA-3371568	Attenuation phase	1	47	0.00319315	0.122895	0.137482	3	5	3.81359e+11	9606	Homo sapiens	HSPB1		R-HSA-3371554;R-HSA-5082369;R-HSA-5082384
R-HSA-6811442	Intra-Golgi and retrograde Golgi-to-ER traffic	2	218	0.0148108	0.123309	0.137482	3	48	0.00366105	9606	Homo sapiens	PLIN3;PAFAH1B3		R-HSA-8848484;R-HSA-6814675;R-HSA-6814670
R-HSA-389948	PD-1 signaling	1	48	0.00326109	0.125343	0.137482	2	5	3.81359e+11	9606	Homo sapiens	PTPN11		R-HSA-389759;R-HSA-389758
R-HSA-512988	Interleukin-3, Interleukin-5 and GM-CSF signaling	1	50	0.00339697	0.130218	0.137482	3	38	0.00289833	9606	Homo sapiens	PTPN11		R-HSA-909738;R-HSA-914036;R-HSA-914022
R-HSA-5654743	Signaling by FGFR4	1	51	0.00346491	0.132646	0.137482	9	41	0.00312715	9606	Homo sapiens	PTPN11		R-HSA-5654658;R-HSA-8941613;R-HSA-5654734;R-HSA-5654655;R-HSA-5654684;R-HSA-1549564;R-HSA-5654669;R-HSA-5654714;R-HSA-5654667
R-HSA-165159	MTOR signalling	1	51	0.00346491	0.132646	0.137482	5	29	0.00221188	9606	Homo sapiens	PRKAB1		R-HSA-380949;R-HSA-447074;R-HSA-200421;R-HSA-380930;R-HSA-380927
R-HSA-9637690	Response of Mtb to phagocytosis	1	51	0.00346491	0.132646	0.137482	1	30	0.00228815	9606	Homo sapiens	ENO1		R-HSA-9636669
R-HSA-8955332	Carboxyterminal post-translational modifications of tubulin	1	52	0.00353285	0.135067	0.137482	1	6	4.57631e+11	9606	Homo sapiens	TTLL12		R-HSA-8865774
R-HSA-5654741	Signaling by FGFR3	1	53	0.00360079	0.137482	0.137482	9	43	0.00327969	9606	Homo sapiens	PTPN11		R-HSA-5654631;R-HSA-5654679;R-HSA-5654709;R-HSA-8941628;R-HSA-5654643;R-HSA-5654641;R-HSA-1549564;R-HSA-5654730;R-HSA-5654633
R-HSA-376176	Signaling by ROBO receptors	2	235	0.0159658	0.139225	0.139225	5	60	0.00457631	9606	Homo sapiens	PFN1;NCK1		R-HSA-428534;R-HSA-428535;R-HSA-428515;R-HSA-428531;R-HSA-428511
R-HSA-75153	Apoptotic execution phase	1	54	0.00366873	0.13989	0.13989	10	57	0.00434749	9606	Homo sapiens	CAD		R-HSA-211186;R-HSA-211239;R-HSA-211207;R-HSA-211191;R-HSA-211190;R-HSA-211206;R-HSA-211193;R-HSA-9029667;R-HSA-211224;R-HSA-211247
R-HSA-6811440	Retrograde transport at the Trans-Golgi-Network	1	55	0.00373667	0.142291	0.142291	2	20	0.00152544	9606	Homo sapiens	PLIN3		R-HSA-6814675;R-HSA-6814670
R-HSA-450408	AUF1 (hnRNP D0) binds and destabilizes mRNA	1	56	0.00380461	0.144686	0.144686	2	4	3.05087e+11	9606	Homo sapiens	HSPB1		R-HSA-450551;R-HSA-450580
R-HSA-109704	PI3K Cascade	1	58	0.00394049	0.149456	0.149456	1	6	4.57631e+11	9606	Homo sapiens	PTPN11		R-HSA-109699
R-HSA-3371571	HSF1-dependent transactivation	1	59	0.00400842	0.151831	0.151831	4	8	6.10175e+11	9606	Homo sapiens	HSPB1		R-HSA-3371554;R-HSA-5082356;R-HSA-5082369;R-HSA-5082384
R-HSA-202433	Generation of second messenger molecules	1	59	0.00400842	0.151831	0.151831	3	17	0.00129662	9606	Homo sapiens	NCK1		R-HSA-430183;R-HSA-430180;R-HSA-430190
R-HSA-9639288	Amino acids regulate mTORC1	1	61	0.0041443	0.156563	0.156563	8	12	9.15262e+11	9606	Homo sapiens	ATP6V1F		R-HSA-9640195;R-HSA-9640167;R-HSA-9639286;R-HSA-9646468;R-HSA-9640168;R-HSA-9645608;R-HSA-9640175;R-HSA-9645598
R-HSA-177929	Signaling by EGFR	1	61	0.0041443	0.156563	0.156563	5	49	0.00373732	9606	Homo sapiens	PTPN11		R-HSA-177923;R-HSA-177926;R-HSA-177924;R-HSA-177944;R-HSA-177935
R-HSA-418597	G alpha (z) signalling events	1	62	0.00421224	0.158918	0.158918	3	13	9.91534e+11	9606	Homo sapiens	PRKCB		R-HSA-8982703;R-HSA-751040;R-HSA-8982709
R-HSA-5654736	Signaling by FGFR1	1	62	0.00421224	0.158918	0.158918	9	48	0.00366105	9606	Homo sapiens	PTPN11		R-HSA-5654692;R-HSA-5654596;R-HSA-5654594;R-HSA-5654672;R-HSA-5654673;R-HSA-1549564;R-HSA-5654587;R-HSA-5654584;R-HSA-8941623
R-HSA-6811436	COPI-independent Golgi-to-ER retrograde traffic	1	63	0.00428018	0.161268	0.161268	1	7	5.33903e+11	9606	Homo sapiens	PAFAH1B3		R-HSA-8848484
R-HSA-168249	Innate Immune System	6	1331	0.0904273	0.161932	0.161932	68	701	0.0534666	9606	Homo sapiens	IRF3;NME2;PTPN11;IRAK4;ATP6V1F;NCK1		R-HSA-936462;R-HSA-975118;R-HSA-9604499;R-HSA-2029466;R-HSA-177671;R-HSA-975115;R-HSA-975878;R-HSA-975879;R-HSA-975111;R-HSA-3134883;R-HSA-975874;R-HSA-166286;R-HSA-975106;R-HSA-166284;R-HSA-975873;R-HSA-975134;R-HSA-2032396;R-HSA-2197691;R-HSA-975125;R-HSA-2197690;R-HSA-1834939;R-HSA-1606327;R-HSA-937022;R-HSA-936380;R-HSA-975160;R-HSA-975156;R-HSA-1028815;R-HSA-166082;R-HSA-3249392;R-HSA-975180…
R-HSA-112316	Neuronal System	3	501	0.0340376	0.162848	0.162848	7	216	0.0164747	9606	Homo sapiens	PRKCB;PRKAB1;PPM1F		R-HSA-9619542;R-HSA-9619478;R-HSA-9619515;R-HSA-9619467;R-HSA-421007;R-HSA-416639;R-HSA-9619449
R-HSA-2980766	Nuclear Envelope Breakdown	1	65	0.00441606	0.165948	0.165948	2	13	9.91534e+11	9606	Homo sapiens	PRKCB		R-HSA-5229194;R-HSA-5223304
R-HSA-8956320	Nucleobase biosynthesis	1	65	0.00441606	0.165948	0.165948	3	24	0.00183052	9606	Homo sapiens	CAD		R-HSA-73571;R-HSA-73573;R-HSA-73577
R-HSA-112399	IRS-mediated signalling	1	65	0.00441606	0.165948	0.165948	1	9	6.86446e+11	9606	Homo sapiens	PTPN11		R-HSA-109699
R-HSA-3299685	Detoxification of Reactive Oxygen Species	1	65	0.00441606	0.165948	0.165948	1	34	0.00259324	9606	Homo sapiens	PRDX1		R-HSA-3341343
R-HSA-1433557	Signaling by SCF-KIT	1	66	0.004484	0.168278	0.168278	7	39	0.0029746	9606	Homo sapiens	PTPN11		R-HSA-1433428;R-HSA-205234;R-HSA-1433488;R-HSA-205238;R-HSA-1562641;R-HSA-1433454;R-HSA-1433514
R-HSA-8979227	Triglyceride metabolism	1	66	0.004484	0.168278	0.168278	1	24	0.00183052	9606	Homo sapiens	PLIN3		R-HSA-8848355
R-HSA-156590	Glutathione conjugation	1	67	0.00455194	0.170602	0.170602	1	14	0.00106781	9606	Homo sapiens	ESD		R-HSA-5693724
R-HSA-2428928	IRS-related events triggered by IGF1R	1	69	0.00468782	0.175231	0.175231	1	12	9.15262e+11	9606	Homo sapiens	PTPN11		R-HSA-109699
R-HSA-1169091	Activation of NF-kappaB in B cells	1	72	0.00489164	0.182128	0.182128	2	10	7.62718e+11	9606	Homo sapiens	PRKCB		R-HSA-1168373;R-HSA-1168635
R-HSA-2428924	IGF1R signaling cascade	1	72	0.00489164	0.182128	0.182128	1	17	0.00129662	9606	Homo sapiens	PTPN11		R-HSA-109699
R-HSA-74751	Insulin receptor signalling cascade	1	72	0.00489164	0.182128	0.182128	1	25	0.0019068	9606	Homo sapiens	PTPN11		R-HSA-109699
R-HSA-2404192	Signaling by Type 1 Insulin-like Growth Factor 1 Receptor (IGF1R)	1	73	0.00495958	0.184414	0.184414	1	19	0.00144916	9606	Homo sapiens	PTPN11		R-HSA-109699
R-HSA-1834949	Cytosolic sensors of pathogen-associated DNA	1	78	0.00529927	0.195752	0.195752	10	49	0.00373732	9606	Homo sapiens	IRF3		R-HSA-1834939;R-HSA-3249392;R-HSA-1606345;R-HSA-2032396;R-HSA-2396007;R-HSA-2396002;R-HSA-3134883;R-HSA-2395992;R-HSA-8948709;R-HSA-1606327
R-HSA-5653656	Vesicle-mediated transport	4	825	0.05605	0.196016	0.196016	16	252	0.0192205	9606	Homo sapiens	PACSIN2;PLIN3;PAFAH1B3;PRKAB1		R-HSA-8868230;R-HSA-8848484;R-HSA-6814670;R-HSA-8868236;R-HSA-8868651;R-HSA-8867754;R-HSA-8868648;R-HSA-8868661;R-HSA-8868660;R-HSA-6814675;R-HSA-8868659;R-HSA-8868658;R-HSA-8869438;R-HSA-1454699;R-HSA-8871194;R-HSA-8871193
R-HSA-1445148	Translocation of SLC2A4 (GLUT4) to the plasma membrane	1	79	0.00536721	0.198001	0.198001	1	15	0.00114408	9606	Homo sapiens	PRKAB1		R-HSA-1454699
R-HSA-1222556	ROS and RNS production in phagocytes	1	82	0.00557103	0.204712	0.204712	1	45	0.00343223	9606	Homo sapiens	ATP6V1F		R-HSA-1222516
R-HSA-1169408	ISG15 antiviral mechanism	1	83	0.00563897	0.206937	0.206937	2	16	0.00122035	9606	Homo sapiens	IRF3		R-HSA-936462;R-HSA-1169394
R-HSA-917937	Iron uptake and transport	1	83	0.00563897	0.206937	0.206937	2	34	0.00259324	9606	Homo sapiens	ATP6V1F		R-HSA-5252133;R-HSA-917841
R-HSA-5654738	Signaling by FGFR2	1	88	0.00597867	0.217969	0.217969	9	46	0.0035085	9606	Homo sapiens	PTPN11		R-HSA-5654677;R-HSA-5654608;R-HSA-5654622;R-HSA-5654607;R-HSA-5654620;R-HSA-8941618;R-HSA-1549564;R-HSA-5654729;R-HSA-5654697
R-HSA-6806834	Signaling by MET	1	88	0.00597867	0.217969	0.217969	1	49	0.00373732	9606	Homo sapiens	PTPN11		R-HSA-8865994
R-HSA-1257604	PIP3 activates AKT signaling	2	316	0.0214688	0.219796	0.219796	1	86	0.00655938	9606	Homo sapiens	PTPN11;IRAK4		R-HSA-2316434
R-HSA-422475	Axon guidance	3	586	0.0398125	0.223016	0.223016	13	298	0.022729	9606	Homo sapiens	PTPN11;PFN1;NCK1		R-HSA-418850;R-HSA-428515;R-HSA-418863;R-HSA-418858;R-HSA-418856;R-HSA-428534;R-HSA-373716;R-HSA-428535;R-HSA-8855508;R-HSA-428531;R-HSA-418865;R-HSA-428511;R-HSA-418874
R-HSA-1168372	Downstream signaling events of B Cell Receptor (BCR)	1	93	0.00631836	0.228852	0.228852	2	15	0.00114408	9606	Homo sapiens	PRKCB		R-HSA-1168373;R-HSA-1168635
R-HSA-450531	Regulation of mRNA stability by proteins that bind AU-rich elements	1	93	0.00631836	0.228852	0.228852	2	26	0.00198307	9606	Homo sapiens	HSPB1		R-HSA-450551;R-HSA-450580
R-HSA-5419276	Mitochondrial translation termination	1	94	0.0063863	0.231011	0.231011	5	5	3.81359e+11	9606	Homo sapiens	MRPS11		R-HSA-5419264;R-HSA-5419281;R-HSA-5419271;R-HSA-5419273;R-HSA-5419277
R-HSA-5389840	Mitochondrial translation elongation	1	94	0.0063863	0.231011	0.231011	5	8	6.10175e+11	9606	Homo sapiens	MRPS11		R-HSA-5389842;R-HSA-5389857;R-HSA-5389848;R-HSA-5419279;R-HSA-5419261
R-HSA-975871	MyD88 cascade initiated on plasma membrane	1	94	0.0063863	0.231011	0.231011	9	58	0.00442377	9606	Homo sapiens	IRAK4		R-HSA-975852;R-HSA-975853;R-HSA-975865;R-HSA-975878;R-HSA-975879;R-HSA-975861;R-HSA-975874;R-HSA-975857;R-HSA-975873
R-HSA-168176	Toll Like Receptor 5 (TLR5) Cascade	1	94	0.0063863	0.231011	0.231011	9	59	0.00450004	9606	Homo sapiens	IRAK4		R-HSA-975852;R-HSA-975853;R-HSA-975865;R-HSA-975878;R-HSA-975879;R-HSA-975861;R-HSA-975874;R-HSA-975857;R-HSA-975873
R-HSA-168142	Toll Like Receptor 10 (TLR10) Cascade	1	94	0.0063863	0.231011	0.231011	9	59	0.00450004	9606	Homo sapiens	IRAK4		R-HSA-975852;R-HSA-975853;R-HSA-975865;R-HSA-975878;R-HSA-975879;R-HSA-975861;R-HSA-975874;R-HSA-975857;R-HSA-975873
R-HSA-1169410	Antiviral mechanism by IFN-stimulated genes	1	94	0.0063863	0.231011	0.231011	2	31	0.00236443	9606	Homo sapiens	IRF3		R-HSA-936462;R-HSA-1169394
R-HSA-6804756	Regulation of TP53 Activity through Phosphorylation	1	95	0.00645424	0.233163	0.233163	1	26	0.00198307	9606	Homo sapiens	PRKAB1		R-HSA-6805470
R-HSA-5368286	Mitochondrial translation initiation	1	96	0.00652218	0.23531	0.23531	3	4	3.05087e+11	9606	Homo sapiens	MRPS11		R-HSA-5368279;R-HSA-5389849;R-HSA-5389839
R-HSA-168928	DDX58/IFIH1-mediated induction of interferon-alpha/beta	1	96	0.00652218	0.23531	0.23531	12	46	0.0035085	9606	Homo sapiens	IRF3		R-HSA-936462;R-HSA-1028815;R-HSA-9604499;R-HSA-936380;R-HSA-1028812;R-HSA-918232;R-HSA-1028821;R-HSA-918229;R-HSA-1028820;R-HSA-1028819;R-HSA-1028817;R-HSA-1028816
R-HSA-438064	Post NMDA receptor activation events	1	96	0.00652218	0.23531	0.23531	3	39	0.0029746	9606	Homo sapiens	PRKAB1		R-HSA-9619542;R-HSA-9619478;R-HSA-9619515
R-HSA-195721	Signaling by WNT	2	332	0.0225559	0.236267	0.236267	2	157	0.0119747	9606	Homo sapiens	PRKCB;PFN1		R-HSA-3965450;R-HSA-5138432
R-HSA-388841	Costimulation by the CD28 family	1	100	0.00679394	0.24384	0.24384	4	35	0.00266951	9606	Homo sapiens	PTPN11		R-HSA-389941;R-HSA-388829;R-HSA-389759;R-HSA-389758
R-HSA-975138	TRAF6 mediated induction of NFkB and MAP kinases upon TLR7/8 or 9 activation	1	101	0.00686188	0.245958	0.245958	1	48	0.00366105	9606	Homo sapiens	IRAK4		R-HSA-975100
R-HSA-5368287	Mitochondrial translation	1	102	0.00692982	0.24807	0.24807	13	17	0.00129662	9606	Homo sapiens	MRPS11		R-HSA-5389842;R-HSA-5419281;R-HSA-5368279;R-HSA-5389848;R-HSA-5389849;R-HSA-5419261;R-HSA-5419264;R-HSA-5389857;R-HSA-5419271;R-HSA-5419273;R-HSA-5419279;R-HSA-5389839;R-HSA-5419277
R-HSA-975155	MyD88 dependent cascade initiated on endosome	1	102	0.00692982	0.24807	0.24807	12	63	0.00480513	9606	Homo sapiens	IRAK4		R-HSA-975118;R-HSA-975134;R-HSA-975100;R-HSA-975180;R-HSA-975115;R-HSA-975160;R-HSA-975111;R-HSA-975188;R-HSA-975156;R-HSA-975125;R-HSA-975106;R-HSA-975170
R-HSA-168164	Toll Like Receptor 3 (TLR3) Cascade	1	102	0.00692982	0.24807	0.24807	4	61	0.00465258	9606	Homo sapiens	IRF3		R-HSA-9013979;R-HSA-9013978;R-HSA-177671;R-HSA-168933
R-HSA-9675108	Nervous system development	3	622	0.0422583	0.249807	0.249807	13	324	0.0247121	9606	Homo sapiens	PTPN11;PFN1;NCK1		R-HSA-418850;R-HSA-428515;R-HSA-418863;R-HSA-418858;R-HSA-418856;R-HSA-428534;R-HSA-373716;R-HSA-428535;R-HSA-8855508;R-HSA-428531;R-HSA-418865;R-HSA-428511;R-HSA-418874
R-HSA-2219530	Constitutive Signaling by Aberrant PI3K in Cancer	1	103	0.00699776	0.250176	0.250176	1	2	1.52544e+12	9606	Homo sapiens	PTPN11		R-HSA-2400009
R-HSA-983695	Antigen activates B Cell Receptor (BCR) leading to generation of second messengers	1	103	0.00699776	0.250176	0.250176	5	25	0.0019068	9606	Homo sapiens	NCK1		R-HSA-9606162;R-HSA-9606163;R-HSA-9606151;R-HSA-1112666;R-HSA-9606159
R-HSA-168181	Toll Like Receptor 7/8 (TLR7/8) Cascade	1	104	0.0070657	0.252276	0.252276	12	66	0.00503394	9606	Homo sapiens	IRAK4		R-HSA-975118;R-HSA-975134;R-HSA-975100;R-HSA-975180;R-HSA-975115;R-HSA-975160;R-HSA-975111;R-HSA-975188;R-HSA-975156;R-HSA-975125;R-HSA-975106;R-HSA-975170
R-HSA-5687128	MAPK6/MAPK4 signaling	1	106	0.00720158	0.25646	0.25646	1	40	0.00305087	9606	Homo sapiens	HSPB1		R-HSA-5687121
R-HSA-190236	Signaling by FGFR	1	107	0.00726952	0.258543	0.258543	33	142	0.0108306	9606	Homo sapiens	PTPN11		R-HSA-5654679;R-HSA-5654677;R-HSA-5654608;R-HSA-5654672;R-HSA-5654673;R-HSA-5654622;R-HSA-5654620;R-HSA-5654684;R-HSA-5654596;R-HSA-5654658;R-HSA-5654594;R-HSA-5654734;R-HSA-5654607;R-HSA-5654669;R-HSA-5654730;R-HSA-5654667;R-HSA-5654729;R-HSA-5654709;R-HSA-5654643;R-HSA-8941613;R-HSA-5654641;R-HSA-5654655;R-HSA-1549564;R-HSA-5654714;R-HSA-5654587;R-HSA-5654584;R-HSA-5654631;R-HSA-5654692;R-HSA-8…
R-HSA-168138	Toll Like Receptor 9 (TLR9) Cascade	1	107	0.00726952	0.258543	0.258543	12	68	0.00518648	9606	Homo sapiens	IRAK4		R-HSA-975118;R-HSA-975134;R-HSA-975100;R-HSA-975180;R-HSA-975115;R-HSA-975160;R-HSA-975111;R-HSA-975188;R-HSA-975156;R-HSA-975125;R-HSA-975106;R-HSA-975170
R-HSA-9009391	Extra-nuclear estrogen signaling	1	110	0.00747333	0.264759	0.264759	1	38	0.00289833	9606	Homo sapiens	HSPB1		R-HSA-9021072
R-HSA-9020702	Interleukin-1 signaling	1	111	0.00754127	0.26682	0.26682	12	47	0.00358478	9606	Homo sapiens	IRAK4		R-HSA-446694;R-HSA-446692;R-HSA-446868;R-HSA-450690;R-HSA-8948063;R-HSA-446862;R-HSA-446894;R-HSA-446684;R-HSA-446701;R-HSA-446634;R-HSA-450827;R-HSA-446648
R-HSA-166058	MyD88:MAL(TIRAP) cascade initiated on plasma membrane	1	111	0.00754127	0.26682	0.26682	11	64	0.0048814	9606	Homo sapiens	IRAK4		R-HSA-937022;R-HSA-166082;R-HSA-166119;R-HSA-2262775;R-HSA-166362;R-HSA-166091;R-HSA-166363;R-HSA-2262777;R-HSA-166286;R-HSA-937059;R-HSA-166284
R-HSA-168188	Toll Like Receptor TLR6:TLR2 Cascade	1	111	0.00754127	0.26682	0.26682	11	66	0.00503394	9606	Homo sapiens	IRAK4		R-HSA-937022;R-HSA-166082;R-HSA-166119;R-HSA-2262775;R-HSA-166362;R-HSA-166091;R-HSA-166363;R-HSA-2262777;R-HSA-166286;R-HSA-937059;R-HSA-166284
R-HSA-9006925	Intracellular signaling by second messengers	2	363	0.024662	0.268373	0.268373	1	114	0.00869499	9606	Homo sapiens	PTPN11;IRAK4		R-HSA-2316434
R-HSA-3371453	Regulation of HSF1-mediated heat shock response	1	113	0.00767715	0.270924	0.270924	2	14	0.00106781	9606	Homo sapiens	HSPB1		R-HSA-3371467;R-HSA-3371518
R-HSA-168179	Toll Like Receptor TLR1:TLR2 Cascade	1	114	0.00774509	0.272968	0.272968	11	66	0.00503394	9606	Homo sapiens	IRAK4		R-HSA-937022;R-HSA-166082;R-HSA-166119;R-HSA-2262775;R-HSA-166362;R-HSA-166091;R-HSA-166363;R-HSA-2262777;R-HSA-166286;R-HSA-937059;R-HSA-166284
R-HSA-181438	Toll Like Receptor 2 (TLR2) Cascade	1	114	0.00774509	0.272968	0.272968	11	68	0.00518648	9606	Homo sapiens	IRAK4		R-HSA-937022;R-HSA-166082;R-HSA-166119;R-HSA-2262775;R-HSA-166362;R-HSA-166091;R-HSA-166363;R-HSA-2262777;R-HSA-166286;R-HSA-937059;R-HSA-166284
R-HSA-418346	Platelet homeostasis	1	123	0.00835655	0.291112	0.291112	1	30	0.00228815	9606	Homo sapiens	PTPN11		R-HSA-210294
R-HSA-1592230	Mitochondrial biogenesis	1	127	0.0086283	0.299034	0.299034	1	36	0.00274579	9606	Homo sapiens	PRKAB1		R-HSA-1592244
R-HSA-1280218	Adaptive Immune System	4	1003	0.0681432	0.304953	0.304953	15	264	0.0201358	9606	Homo sapiens	PRKCB;TPP2;PTPN11;NCK1		R-HSA-9606162;R-HSA-9606163;R-HSA-430183;R-HSA-430180;R-HSA-1168373;R-HSA-430190;R-HSA-1168635;R-HSA-1112666;R-HSA-389941;R-HSA-9606151;R-HSA-983162;R-HSA-388829;R-HSA-389759;R-HSA-389758;R-HSA-9606159
R-HSA-2262752	Cellular responses to stress	3	700	0.0475576	0.309366	0.309366	16	229	0.0174662	9606	Homo sapiens	PRDX1;HSPB1;ATP6V1F		R-HSA-9639286;R-HSA-5082369;R-HSA-3341343;R-HSA-9645598;R-HSA-3371518;R-HSA-9640195;R-HSA-3371554;R-HSA-4793819;R-HSA-9640167;R-HSA-9646468;R-HSA-3371467;R-HSA-5082356;R-HSA-9640168;R-HSA-9645608;R-HSA-9640175;R-HSA-5082384
R-HSA-5683057	MAPK family signaling cascades	2	403	0.0273796	0.309828	0.309828	3	122	0.00930516	9606	Homo sapiens	HSPB1;PTPN11		R-HSA-109857;R-HSA-109858;R-HSA-5687121
R-HSA-2219528	PI3K/AKT Signaling in Cancer	1	134	0.00910388	0.312689	0.312689	1	21	0.00160171	9606	Homo sapiens	PTPN11		R-HSA-2400009
R-HSA-3371556	Cellular response to heat stress	1	135	0.00917182	0.314619	0.314619	7	29	0.00221188	9606	Homo sapiens	HSPB1		R-HSA-3371554;R-HSA-4793819;R-HSA-3371467;R-HSA-5082356;R-HSA-5082369;R-HSA-5082384;R-HSA-3371518
R-HSA-68875	Mitotic Prophase	1	135	0.00917182	0.314619	0.314619	2	34	0.00259324	9606	Homo sapiens	PRKCB		R-HSA-5229194;R-HSA-5223304
R-HSA-9635486	Infection with Mycobacterium tuberculosis	1	135	0.00917182	0.314619	0.314619	1	73	0.00556784	9606	Homo sapiens	ENO1		R-HSA-9636669
R-HSA-114608	Platelet degranulation	1	137	0.0093077	0.318462	0.318462	1	11	8.3899e+11	9606	Homo sapiens	PFN1		R-HSA-482775
R-HSA-8953897	Cellular responses to external stimuli	3	718	0.0487805	0.323267	0.323267	16	260	0.0198307	9606	Homo sapiens	PRDX1;HSPB1;ATP6V1F		R-HSA-9639286;R-HSA-5082369;R-HSA-3341343;R-HSA-9645598;R-HSA-3371518;R-HSA-9640195;R-HSA-3371554;R-HSA-4793819;R-HSA-9640167;R-HSA-9646468;R-HSA-3371467;R-HSA-5082356;R-HSA-9640168;R-HSA-9645608;R-HSA-9640175;R-HSA-5082384
R-HSA-194840	Rho GTPase cycle	1	144	0.00978327	0.331748	0.331748	1	5	3.81359e+11	9606	Homo sapiens	ARHGAP17		R-HSA-194922
R-HSA-202403	TCR signaling	1	147	0.00998709	0.337364	0.337364	3	52	0.00396614	9606	Homo sapiens	NCK1		R-HSA-430183;R-HSA-430180;R-HSA-430190
R-HSA-8856688	Golgi-to-ER retrograde transport	1	148	0.010055	0.339226	0.339226	1	18	0.00137289	9606	Homo sapiens	PAFAH1B3		R-HSA-8848484
R-HSA-5663220	RHO GTPases Activate Formins	1	149	0.010123	0.341082	0.341082	8	27	0.00205934	9606	Homo sapiens	PFN1		R-HSA-5665751;R-HSA-5665767;R-HSA-5665809;R-HSA-5666001;R-HSA-5665982;R-HSA-5665802;R-HSA-5665659;R-HSA-203070
R-HSA-9664407	Parasite infection	1	157	0.0106665	0.355754	0.355754	5	27	0.00205934	9606	Homo sapiens	NCK1		R-HSA-2197698;R-HSA-2029466;R-HSA-442592;R-HSA-2197691;R-HSA-2197690
R-HSA-9664422	FCGR3A-mediated phagocytosis	1	157	0.0106665	0.355754	0.355754	5	27	0.00205934	9606	Homo sapiens	NCK1		R-HSA-2197698;R-HSA-2029466;R-HSA-442592;R-HSA-2197691;R-HSA-2197690
R-HSA-9664417	Leishmania phagocytosis	1	157	0.0106665	0.355754	0.355754	5	27	0.00205934	9606	Homo sapiens	NCK1		R-HSA-2197698;R-HSA-2029466;R-HSA-442592;R-HSA-2197691;R-HSA-2197690
R-HSA-2029482	Regulation of actin dynamics for phagocytic cup formation	1	158	0.0107344	0.357566	0.357566	5	24	0.00183052	9606	Homo sapiens	NCK1		R-HSA-2197698;R-HSA-2029466;R-HSA-442592;R-HSA-2197691;R-HSA-2197690
R-HSA-71387	Metabolism of carbohydrates	2	456	0.0309804	0.364085	0.364085	2	243	0.0185341	9606	Homo sapiens	ENO1;ENO3		R-HSA-71660;R-HSA-70494
R-HSA-8856828	Clathrin-mediated endocytosis	1	162	0.0110062	0.364762	0.364762	12	35	0.00266951	9606	Homo sapiens	PACSIN2		R-HSA-8868230;R-HSA-8868661;R-HSA-8868660;R-HSA-8868659;R-HSA-8868658;R-HSA-8869438;R-HSA-8868236;R-HSA-8868651;R-HSA-8867754;R-HSA-8871194;R-HSA-8871193;R-HSA-8868648
R-HSA-166520	Signaling by NTRKs	1	166	0.0112779	0.371879	0.371879	2	164	0.0125086	9606	Homo sapiens	PTPN11		R-HSA-9031981;R-HSA-9032067
R-HSA-168273	Influenza Viral RNA Transcription and Replication	1	176	0.0119573	0.389334	0.389334	1	14	0.00106781	9606	Homo sapiens	IPO5		R-HSA-192830
R-HSA-5633007	Regulation of TP53 Activity	1	178	0.0120932	0.392768	0.392768	1	98	0.00747464	9606	Homo sapiens	PRKAB1		R-HSA-6805470
R-HSA-3700989	Transcriptional Regulation by TP53	2	486	0.0330185	0.394167	0.394167	6	259	0.0197544	9606	Homo sapiens	PRDX1;PRKAB1		R-HSA-5631941;R-HSA-5631885;R-HSA-6805470;R-HSA-380927;R-HSA-5631903;R-HSA-3341343
R-HSA-3108232	SUMO E3 ligases SUMOylate target proteins	1	183	0.0124329	0.40127	0.40127	1	131	0.00999161	9606	Homo sapiens	PARK7		R-HSA-4085331
R-HSA-72163	mRNA Splicing - Major Pathway	1	185	0.0125688	0.404638	0.404638	3	9	6.86446e+11	9606	Homo sapiens	IPO5		R-HSA-72107;R-HSA-72124;R-HSA-72127
R-HSA-109582	Hemostasis	3	831	0.0564576	0.410261	0.410261	9	333	0.0253985	9606	Homo sapiens	PRKCB;PTPN11;PFN1		R-HSA-482775;R-HSA-210294;R-HSA-453200;R-HSA-5684801;R-HSA-114553;R-HSA-114683;R-HSA-204873;R-HSA-114684;R-HSA-5684169
R-HSA-109581	Apoptosis	1	189	0.0128405	0.411319	0.411319	10	141	0.0107543	9606	Homo sapiens	CAD		R-HSA-211186;R-HSA-211239;R-HSA-211207;R-HSA-211191;R-HSA-211190;R-HSA-211206;R-HSA-211193;R-HSA-9029667;R-HSA-211224;R-HSA-211247
R-HSA-2990846	SUMOylation	1	192	0.0130444	0.416282	0.416282	1	140	0.0106781	9606	Homo sapiens	PARK7		R-HSA-4085331
R-HSA-2029480	Fcgamma receptor (FCGR) dependent phagocytosis	1	193	0.0131123	0.417927	0.417927	5	42	0.00320342	9606	Homo sapiens	NCK1		R-HSA-2197698;R-HSA-2029466;R-HSA-442592;R-HSA-2197691;R-HSA-2197690
R-HSA-72172	mRNA Splicing	1	196	0.0133161	0.422836	0.422836	3	14	0.00106781	9606	Homo sapiens	IPO5		R-HSA-72107;R-HSA-72124;R-HSA-72127
R-HSA-168255	Influenza Infection	1	200	0.0135879	0.429318	0.429318	1	59	0.00450004	9606	Homo sapiens	IPO5		R-HSA-192830
R-HSA-212436	Generic Transcription Pathway	5	1554	0.105578	0.43855	0.43855	10	824	0.062848	9606	Homo sapiens	PRKCB;PRDX1;PTPN11;PRKAB1		R-HSA-5631941;R-HSA-8939066;R-HSA-8939054;R-HSA-5631885;R-HSA-8937744;R-HSA-6805470;R-HSA-380927;R-HSA-5631903;R-HSA-3341343;R-HSA-8937767
R-HSA-375276	Peptide ligand-binding receptors	1	211	0.0143352	0.446779	0.446779	2	76	0.00579666	9606	Homo sapiens	ANXA1		R-HSA-444476;R-HSA-391913
R-HSA-983712	Ion channel transport	1	212	0.0144032	0.44834	0.44834	1	42	0.00320342	9606	Homo sapiens	ATP6V1F		R-HSA-5252133
R-HSA-5357801	Programmed Cell Death	1	218	0.0148108	0.457618	0.457618	10	175	0.0133476	9606	Homo sapiens	CAD		R-HSA-211186;R-HSA-211239;R-HSA-211207;R-HSA-211191;R-HSA-211190;R-HSA-211206;R-HSA-211193;R-HSA-9029667;R-HSA-211224;R-HSA-211247
R-HSA-162582	Signal Transduction	10	3421	0.232421	0.490945	0.490945	107	2400	0.183052	9606	Homo sapiens	ANXA1;PRKCB;HSPB1;PTPN11;ARHGAP17;IRAK4;PFN1;PRKAB1;ATP6V1F;NCK1		R-HSA-177923;R-HSA-177926;R-HSA-177924;R-HSA-5654608;R-HSA-1562641;R-HSA-380930;R-HSA-5687121;R-HSA-5654622;R-HSA-9032067;R-HSA-5654620;R-HSA-177935;R-HSA-380949;R-HSA-5654596;R-HSA-5654594;R-HSA-9021072;R-HSA-5654607;R-HSA-177944;R-HSA-109857;R-HSA-109858;R-HSA-5654643;R-HSA-8982703;R-HSA-5654641;R-HSA-5654655;R-HSA-5218916;R-HSA-5665659;R-HSA-5654631;R-HSA-3965450;R-HSA-444476;R-HSA-8982709;R-H…
R-HSA-72203	Processing of Capped Intron-Containing Pre-mRNA	1	256	0.0173925	0.512939	0.512939	3	32	0.0024407	9606	Homo sapiens	IPO5		R-HSA-72107;R-HSA-72124;R-HSA-72127
R-HSA-8939211	ESR-mediated signaling	1	256	0.0173925	0.512939	0.512939	1	110	0.0083899	9606	Homo sapiens	HSPB1		R-HSA-9021072
R-HSA-202733	Cell surface interactions at the vascular wall	1	258	0.0175284	0.515693	0.515693	2	65	0.00495767	9606	Homo sapiens	PTPN11		R-HSA-210294;R-HSA-204873
R-HSA-73857	RNA Polymerase II Transcription	5	1693	0.115021	0.51641	0.51641	10	885	0.0675006	9606	Homo sapiens	PRKCB;PRDX1;PTPN11;PRKAB1		R-HSA-5631941;R-HSA-8939066;R-HSA-8939054;R-HSA-5631885;R-HSA-8937744;R-HSA-6805470;R-HSA-380927;R-HSA-5631903;R-HSA-3341343;R-HSA-8937767
R-HSA-156580	Phase II - Conjugation of compounds	1	259	0.0175963	0.517064	0.517064	1	72	0.00549157	9606	Homo sapiens	ESD		R-HSA-5693724
R-HSA-416476	G alpha (q) signalling events	1	283	0.0192268	0.54886	0.54886	3	35	0.00266951	9606	Homo sapiens	ANXA1		R-HSA-749448;R-HSA-749452;R-HSA-379048
R-HSA-983168	Antigen processing: Ubiquitination & Proteasome degradation	1	315	0.0214009	0.588095	0.588095	1	9	6.86446e+11	9606	Homo sapiens	TPP2		R-HSA-983162
R-HSA-74160	Gene expression (Transcription)	5	1851	0.125756	0.599725	0.599725	10	996	0.0759667	9606	Homo sapiens	PRKCB;PRDX1;PTPN11;PRKAB1		R-HSA-5631941;R-HSA-8939066;R-HSA-8939054;R-HSA-5631885;R-HSA-8937744;R-HSA-6805470;R-HSA-380927;R-HSA-5631903;R-HSA-3341343;R-HSA-8937767
R-HSA-1852241	Organelle biogenesis and maintenance	1	335	0.0227597	0.610905	0.610905	1	86	0.00655938	9606	Homo sapiens	PRKAB1		R-HSA-1592244
R-HSA-72766	Translation	1	339	0.0230315	0.615316	0.615316	13	99	0.00755091	9606	Homo sapiens	MRPS11		R-HSA-5389842;R-HSA-5419281;R-HSA-5368279;R-HSA-5389848;R-HSA-5389849;R-HSA-5419261;R-HSA-5419264;R-HSA-5389857;R-HSA-5419271;R-HSA-5419273;R-HSA-5419279;R-HSA-5389839;R-HSA-5419277
R-HSA-5684996	MAPK1/MAPK3 signaling	1	352	0.0239147	0.62932	0.62932	2	82	0.00625429	9606	Homo sapiens	PTPN11		R-HSA-109857;R-HSA-109858
R-HSA-8953854	Metabolism of RNA	2	782	0.0531286	0.648027	0.648027	5	187	0.0142628	9606	Homo sapiens	HSPB1;IPO5		R-HSA-450551;R-HSA-450580;R-HSA-72107;R-HSA-72124;R-HSA-72127
R-HSA-9607240	FLT3 Signaling	1	372	0.0252735	0.649898	0.649898	6	97	0.00739837	9606	Homo sapiens	PTPN11		R-HSA-9606784;R-HSA-9645137;R-HSA-109699;R-HSA-9645126;R-HSA-9604969;R-HSA-9645134
R-HSA-9006931	Signaling by Nuclear Receptors	1	385	0.0261567	0.662672	0.662672	1	191	0.0145679	9606	Homo sapiens	HSPB1		R-HSA-9021072
R-HSA-9658195	Leishmania infection	1	403	0.0273796	0.67961	0.67961	5	95	0.00724582	9606	Homo sapiens	NCK1		R-HSA-2197698;R-HSA-2029466;R-HSA-442592;R-HSA-2197691;R-HSA-2197690
R-HSA-1266738	Developmental Biology	3	1243	0.0844487	0.684259	0.684259	13	538	0.0410342	9606	Homo sapiens	PTPN11;PFN1;NCK1		R-HSA-418850;R-HSA-428515;R-HSA-418863;R-HSA-418858;R-HSA-418856;R-HSA-428534;R-HSA-373716;R-HSA-428535;R-HSA-8855508;R-HSA-428531;R-HSA-418865;R-HSA-428511;R-HSA-418874
R-HSA-68886	M Phase	1	416	0.0282628	0.691324	0.691324	2	91	0.00694074	9606	Homo sapiens	PRKCB		R-HSA-5229194;R-HSA-5223304
R-HSA-1643685	Disease	6	2512	0.170664	0.722909	0.722909	13	1533	0.116925	9606	Homo sapiens	PRDX1;PTPN11;ENO1;IRAK4;IPO5;NCK1		R-HSA-2197698;R-HSA-5602353;R-HSA-2029466;R-HSA-5602672;R-HSA-442592;R-HSA-2400009;R-HSA-9636669;R-HSA-8868567;R-HSA-2197691;R-HSA-2197690;R-HSA-192830;R-HSA-5602472;R-HSA-5602603
R-HSA-983169	Class I MHC mediated antigen processing & presentation	1	465	0.0315918	0.731839	0.731839	1	48	0.00366105	9606	Homo sapiens	TPP2		R-HSA-983162
R-HSA-373076	Class A/1 (Rhodopsin-like receptors)	1	475	0.0322712	0.739445	0.739445	2	158	0.0120509	9606	Homo sapiens	ANXA1		R-HSA-444476;R-HSA-391913
R-HSA-6798695	Neutrophil degranulation	1	480	0.0326109	0.743168	0.743168	2	10	7.62718e+11	9606	Homo sapiens	NME2		R-HSA-6800434;R-HSA-6798748
R-HSA-5663202	Diseases of signal transduction by growth factor receptors and second messengers	1	501	0.0340376	0.758249	0.758249	1	396	0.0302036	9606	Homo sapiens	PTPN11		R-HSA-2400009
R-HSA-211859	Biological oxidations	1	547	0.0371629	0.788327	0.788327	1	188	0.0143391	9606	Homo sapiens	ESD		R-HSA-5693724
R-HSA-5663205	Infectious disease	3	1468	0.099735	0.789875	0.789875	7	751	0.0572801	9606	Homo sapiens	ENO1;IPO5;NCK1		R-HSA-2197698;R-HSA-2029466;R-HSA-442592;R-HSA-2197691;R-HSA-2197690;R-HSA-192830;R-HSA-9636669
R-HSA-418594	G alpha (i) signalling events	1	565	0.0383858	0.799074	0.799074	3	165	0.0125849	9606	Homo sapiens	ANXA1		R-HSA-749454;R-HSA-749456;R-HSA-380073
R-HSA-69278	Cell Cycle, Mitotic	1	596	0.0404919	0.816348	0.816348	2	350	0.0266951	9606	Homo sapiens	PRKCB		R-HSA-5229194;R-HSA-5223304
R-HSA-500792	GPCR ligand binding	1	665	0.0451797	0.849759	0.849759	2	185	0.0141103	9606	Homo sapiens	ANXA1		R-HSA-444476;R-HSA-391913
R-HSA-1640170	Cell Cycle	1	734	0.0498675	0.877213	0.877213	2	449	0.0342461	9606	Homo sapiens	PRKCB		R-HSA-5229194;R-HSA-5223304
R-HSA-388396	GPCR downstream signalling	2	1358	0.0922617	0.902357	0.902357	9	259	0.0197544	9606	Homo sapiens	ANXA1;PRKCB		R-HSA-749448;R-HSA-749454;R-HSA-8982703;R-HSA-749452;R-HSA-749456;R-HSA-751040;R-HSA-380073;R-HSA-8982709;R-HSA-379048
R-HSA-1430728	Metabolism	7	3658	0.248522	0.913754	0.913754	10	2245	0.17123	9606	Homo sapiens	CAD;ESD;NME2;PLIN3;ENO1;ENO3		R-HSA-73571;R-HSA-8848355;R-HSA-73573;R-HSA-73577;R-HSA-5693724;R-HSA-6806877;R-HSA-482621;R-HSA-482619;R-HSA-71660;R-HSA-70494
R-HSA-372790	Signaling by GPCR	2	1500	0.101909	0.931077	0.931077	11	444	0.0338647	9606	Homo sapiens	ANXA1;PRKCB		R-HSA-749448;R-HSA-749454;R-HSA-8982703;R-HSA-749452;R-HSA-444476;R-HSA-749456;R-HSA-751040;R-HSA-380073;R-HSA-391913;R-HSA-8982709;R-HSA-379048
R-HSA-382551	Transport of small molecules	1	967	0.0656974	0.938342	0.938342	2	439	0.0334833	9606	Homo sapiens	ATP6V1F		R-HSA-5252133;R-HSA-917841
R-HSA-597592	Post-translational protein modification	2	1594	0.108295	0.945585	0.945585	2	526	0.040119	9606	Homo sapiens	TTLL12;PARK7		R-HSA-8865774;R-HSA-4085331
R-HSA-392499	Metabolism of proteins	3	2355	0.159997	0.969687	0.969687	15	892	0.0680345	9606	Homo sapiens	MRPS11;TTLL12;PARK7		R-HSA-5389842;R-HSA-5419281;R-HSA-5368279;R-HSA-8865774;R-HSA-5389848;R-HSA-5389849;R-HSA-4085331;R-HSA-5419261;R-HSA-5419264;R-HSA-5389857;R-HSA-5419271;R-HSA-5419273;R-HSA-5419279;R-HSA-5389839;R-HSA-5419277
R-HSA-556833	Metabolism of lipids	1	1451	0.0985801	0.985809	0.985809	1	945	0.0720769	9606	Homo sapiens	PLIN3		R-HSA-8848355

## Sheet: up in WT CD4+
Supplementary Table 3: All pathways, which proteins with increased abundance (p-value < 0.05) in CD4+ Tcells from wild type pigs were allocated to, via Reactome database v74. See Supplementary Fig. 3 for visual presentation of these data.
Pathway identifier	Pathway name	#Entities found	#Entities total	Entities ratio	Entities pValue	Entities FDR	#Reactions found	#Reactions total	Reactions ratio	Species identifier	Species name	Submitted entities found	Mapped entities	Found reaction identifiers
R-HSA-5696397	Gap-filling DNA repair synthesis and ligation in GG-NER	8	27	0.00183436	2264.85	210617	2	2	1.52544e+12	9606	Homo sapiens	POLD3;RFC3;RFC2;POLD1;POLD2;XRCC1		R-HSA-5690997;R-HSA-5691001
R-HSA-69091	Polymerase switching	7	16	0.00108703	513.7	210617	4	4	3.05087e+11	9606	Homo sapiens	POLD3;RFC3;RFC2;POLD1;POLD2		R-HSA-69074;R-HSA-69063;R-HSA-69053;R-HSA-69068
R-HSA-69109	Leading Strand Synthesis	7	16	0.00108703	513.7	210617	4	4	3.05087e+11	9606	Homo sapiens	POLD3;RFC3;RFC2;POLD1;POLD2		R-HSA-69074;R-HSA-69063;R-HSA-69053;R-HSA-69068
R-HSA-174411	Polymerase switching on the C-strand of the telomere	8	31	0.00210612	675.682	24324.5	5	6	4.57631e+11	9606	Homo sapiens	POLD3;RFC3;RFC2;POLD1;POLD2;POT1		R-HSA-174448;R-HSA-174439;R-HSA-9668902;R-HSA-174452;R-HSA-174447
R-HSA-5651801	PCNA-Dependent Long Patch Base Excision Repair	7	23	0.00156261	6379.01	185664	6	6	4.57631e+11	9606	Homo sapiens	POLD3;RFC3;RFC2;POLD1;POLD2		R-HSA-110368;R-HSA-110371;R-HSA-5651809;R-HSA-110363;R-HSA-5651805;R-HSA-110364
R-HSA-6782210	Gap-filling DNA repair synthesis and ligation in TC-NER	9	66	0.004484	6402.21	185664	2	2	1.52544e+12	9606	Homo sapiens	POLD3;RFC3;RFC2;POLD1;POLD2;XRCC1;PRPF19		R-HSA-6782227;R-HSA-6782208
R-HSA-69186	Lagging Strand Synthesis	7	26	0.00176642	14911.5	3.57876e+06	10	11	8.3899e+11	9606	Homo sapiens	POLD3;RFC3;RFC2;POLD1;POLD2		R-HSA-69152;R-HSA-69074;R-HSA-69140;R-HSA-69127;R-HSA-69063;R-HSA-69142;R-HSA-69144;R-HSA-69053;R-HSA-69116;R-HSA-69068
R-HSA-73933	Resolution of Abasic Sites (AP sites)	8	48	0.00326109	212080	466577	15	43	0.00327969	9606	Homo sapiens	POLD3;RFC3;RFC2;POLD1;POLD2;XRCC1		R-HSA-110368;R-HSA-110371;R-HSA-5649726;R-HSA-110376;R-HSA-5649724;R-HSA-73931;R-HSA-5651805;R-HSA-5649723;R-HSA-110380;R-HSA-73932;R-HSA-5649734;R-HSA-5651809;R-HSA-110363;R-HSA-110364;R-HSA-5649705
R-HSA-174417	Telomere C-strand (Lagging Strand) Synthesis	8	51	0.00346491	34134.4	68268.7	16	18	0.00137289	9606	Homo sapiens	POLD3;RFC3;RFC2;POLD1;POLD2;POT1		R-HSA-174438;R-HSA-174439;R-HSA-9668597;R-HSA-174441;R-HSA-174446;R-HSA-174447;R-HSA-174444;R-HSA-174445;R-HSA-174451;R-HSA-174448;R-HSA-9668902;R-HSA-174452;R-HSA-174427;R-HSA-174456;R-HSA-174425;R-HSA-176702
R-HSA-110314	Recognition of DNA damage by PCNA-containing replication complex	7	30	0.00203818	40113.4	762154	5	6	4.57631e+11	9606	Homo sapiens	POLD3;RFC3;RFC2;POLD1;POLD2		R-HSA-5652005;R-HSA-5655466;R-HSA-5651992;R-HSA-5652009;R-HSA-5655481
R-HSA-6781827	Transcription-Coupled Nucleotide Excision Repair (TC-NER)	9	85	0.00577485	58941.5	1.06095e+07	12	17	0.00129662	9606	Homo sapiens	POLD3;RFC3;RFC2;POLD1;POLD2;XRCC1;PRPF19		R-HSA-6782069;R-HSA-6782004;R-HSA-6782211;R-HSA-6782131;R-HSA-6782227;R-HSA-9684118;R-HSA-6782224;R-HSA-6782208;R-HSA-6782141;R-HSA-6782204;R-HSA-6782138;R-HSA-6782234
R-HSA-110373	Resolution of AP sites via the multiple-nucleotide patch replacement pathway	7	32	0.00217406	62640.6	1.06489e+07	6	19	0.00144916	9606	Homo sapiens	POLD3;RFC3;RFC2;POLD1;POLD2		R-HSA-110368;R-HSA-110371;R-HSA-5651809;R-HSA-110363;R-HSA-5651805;R-HSA-110364
R-HSA-5656169	Termination of translesion DNA synthesis	7	35	0.00237788	1.16233e+06	1.85973e+07	8	9	6.86446e+11	9606	Homo sapiens	POLD3;RFC3;RFC2;POLD1;POLD2		R-HSA-5653766;R-HSA-5653780;R-HSA-5653840;R-HSA-5653838;R-HSA-5653756;R-HSA-5653786;R-HSA-5653770;R-HSA-5653754
R-HSA-72163	mRNA Splicing - Major Pathway	11	185	0.0125688	1.63491e+06	2.45237e+07	8	9	6.86446e+11	9606	Homo sapiens	SF3A3;SNW1;SF3B3;PUF60;SNRPD2;EIF4A3;DDX42;DHX15;SNRPA1;PRPF19;CCAR1		R-HSA-72160;R-HSA-72130;R-HSA-156661;R-HSA-72139;R-HSA-72107;R-HSA-72124;R-HSA-72143;R-HSA-72127
R-HSA-69190	DNA strand elongation	7	38	0.0025817	2.04827e+06	2.66275e+06	10	15	0.00114408	9606	Homo sapiens	POLD3;RFC3;RFC2;POLD1;POLD2		R-HSA-69152;R-HSA-69074;R-HSA-69140;R-HSA-69127;R-HSA-69063;R-HSA-69142;R-HSA-69144;R-HSA-69053;R-HSA-69116;R-HSA-69068
R-HSA-73884	Base Excision Repair	9	99	0.006726	2.22894e+06	2.89763e+07	21	105	0.00800854	9606	Homo sapiens	POLD3;RFC3;RFC2;POLD1;POLD2;XRCC1;POT1		R-HSA-110368;R-HSA-110371;R-HSA-5649726;R-HSA-110376;R-HSA-5649724;R-HSA-73931;R-HSA-9629497;R-HSA-5651805;R-HSA-5649723;R-HSA-110380;R-HSA-73932;R-HSA-9629372;R-HSA-9629373;R-HSA-5649734;R-HSA-9629216;R-HSA-5651809;R-HSA-9629483;R-HSA-9629195;R-HSA-110363;R-HSA-110364;R-HSA-5649705
R-HSA-72172	mRNA Splicing	11	196	0.0133161	298764	357600	13	14	0.00106781	9606	Homo sapiens	SF3A3;SNW1;SF3B3;PUF60;SNRPD2;EIF4A3;DDX42;DHX15;SNRPA1;PRPF19;CCAR1		R-HSA-72160;R-HSA-72130;R-HSA-75079;R-HSA-75081;R-HSA-75080;R-HSA-72139;R-HSA-72107;R-HSA-75083;R-HSA-75082;R-HSA-72143;R-HSA-156661;R-HSA-72124;R-HSA-72127
R-HSA-6782135	Dual incision in TC-NER	8	68	0.00461988	3.23876e+06	357600	7	7	5.33903e+11	9606	Homo sapiens	POLD3;RFC3;RFC2;POLD1;POLD2;PRPF19		R-HSA-6782211;R-HSA-6782131;R-HSA-9684118;R-HSA-6782224;R-HSA-6782141;R-HSA-6782204;R-HSA-6782138
R-HSA-72203	Processing of Capped Intron-Containing Pre-mRNA	12	256	0.0173925	3250.91	357600	20	32	0.0024407	9606	Homo sapiens	SF3A3;SNW1;SF3B3;PUF60;SNRPD2;POLDIP3;EIF4A3;DDX42;DHX15;SNRPA1;PRPF19;CCAR1		R-HSA-72160;R-HSA-8849157;R-HSA-72130;R-HSA-75079;R-HSA-75081;R-HSA-75080;R-HSA-72139;R-HSA-72107;R-HSA-75083;R-HSA-75082;R-HSA-72143;R-HSA-72180;R-HSA-156661;R-HSA-75097;R-HSA-72185;R-HSA-75096;R-HSA-75098;R-HSA-72124;R-HSA-72127;R-HSA-159101
R-HSA-5696400	Dual Incision in GG-NER	7	41	0.00278552	3.45492e+06	3.629e+07	2	3	2.28815e+12	9606	Homo sapiens	POLD3;RFC3;RFC2;POLD1;POLD2		R-HSA-5690213;R-HSA-5690988
R-HSA-180786	Extension of Telomeres	8	69	0.00468782	3.629e+06	3.629e+07	24	28	0.00213561	9606	Homo sapiens	POLD3;RFC3;RFC2;POLD1;POLD2;POT1		R-HSA-174438;R-HSA-174439;R-HSA-9668597;R-HSA-9686521;R-HSA-174441;R-HSA-164617;R-HSA-174446;R-HSA-174447;R-HSA-174444;R-HSA-164620;R-HSA-174445;R-HSA-9686524;R-HSA-163090;R-HSA-174451;R-HSA-174448;R-HSA-163120;R-HSA-9668902;R-HSA-174452;R-HSA-163099;R-HSA-174427;R-HSA-174456;R-HSA-163096;R-HSA-174425;R-HSA-176702
R-HSA-110313	Translesion synthesis by Y family DNA polymerases bypasses lesions on DNA template	7	48	0.00326109	1.01957e+07	1.01957e+08	24	28	0.00213561	9606	Homo sapiens	POLD3;RFC3;RFC2;POLD1;POLD2		R-HSA-5652151;R-HSA-5655892;R-HSA-110307;R-HSA-5656148;R-HSA-5653780;R-HSA-110308;R-HSA-5653840;R-HSA-110311;R-HSA-5656158;R-HSA-5653756;R-HSA-5655965;R-HSA-110317;R-HSA-5653786;R-HSA-5653754;R-HSA-5655835;R-HSA-110316;R-HSA-110319;R-HSA-5653766;R-HSA-5653838;R-HSA-5654989;R-HSA-5654986;R-HSA-5653770;R-HSA-5656105;R-HSA-5654985
R-HSA-5696398	Nucleotide Excision Repair	9	119	0.00808479	1.0995e+07	1.0995e+08	16	37	0.00282206	9606	Homo sapiens	POLD3;RFC3;RFC2;POLD1;POLD2;XRCC1;PRPF19		R-HSA-5690997;R-HSA-6782211;R-HSA-9684118;R-HSA-6782208;R-HSA-5691001;R-HSA-6782069;R-HSA-6782004;R-HSA-5690213;R-HSA-6782131;R-HSA-6782227;R-HSA-6782224;R-HSA-6782141;R-HSA-5690988;R-HSA-6782204;R-HSA-6782138;R-HSA-6782234
R-HSA-73893	DNA Damage Bypass	7	57	0.00387255	3.30366e+07	2.9733e+08	29	34	0.00259324	9606	Homo sapiens	POLD3;RFC3;RFC2;POLD1;POLD2		R-HSA-5655892;R-HSA-5656148;R-HSA-5653780;R-HSA-5653840;R-HSA-5656158;R-HSA-5655965;R-HSA-5653786;R-HSA-5655835;R-HSA-5651992;R-HSA-5653766;R-HSA-5653838;R-HSA-5654989;R-HSA-5654986;R-HSA-5653770;R-HSA-5654985;R-HSA-5652151;R-HSA-110307;R-HSA-110308;R-HSA-110311;R-HSA-5653756;R-HSA-110317;R-HSA-5653754;R-HSA-110316;R-HSA-110319;R-HSA-5655481;R-HSA-5652005;R-HSA-5655466;R-HSA-5652009;R-HSA-5656105
R-HSA-5696399	Global Genome Nucleotide Excision Repair (GG-NER)	8	92	0.00625042	3.38128e+07	3.04315e+07	4	20	0.00152544	9606	Homo sapiens	POLD3;RFC3;RFC2;POLD1;POLD2;XRCC1		R-HSA-5690213;R-HSA-5690997;R-HSA-5690988;R-HSA-5691001
R-HSA-157579	Telomere Maintenance	8	111	0.00754127	1.43348e+08	1.29013e+09	29	34	0.00259324	9606	Homo sapiens	POLD3;RFC3;RFC2;POLD1;POLD2;POT1		R-HSA-9670101;R-HSA-181450;R-HSA-164617;R-HSA-164620;R-HSA-163090;R-HSA-9670149;R-HSA-163099;R-HSA-174427;R-HSA-163096;R-HSA-174425;R-HSA-174438;R-HSA-174439;R-HSA-9668597;R-HSA-9686521;R-HSA-174441;R-HSA-174446;R-HSA-174447;R-HSA-174444;R-HSA-174445;R-HSA-9686524;R-HSA-174451;R-HSA-9670114;R-HSA-174448;R-HSA-163120;R-HSA-9668902;R-HSA-174452;R-HSA-174456;R-HSA-176702;R-HSA-176700
R-HSA-5685942	HDR through Homologous Recombination (HRR)	7	72	0.00489164	1.6197e+08	1.29576e+09	2	19	0.00144916	9606	Homo sapiens	POLD3;RFC3;RFC2;POLD1;POLD2		R-HSA-5693593;R-HSA-5693561
R-HSA-73894	DNA Repair	12	368	0.0250017	1.82391e+08	1.45913e+09	90	328	0.0250172	9606	Homo sapiens	POLD3;RFC3;RFC2;MGMT;POLD1;POLD2;XRCC1;POT1;MLH1;PRPF19		R-HSA-5358545;R-HSA-5655892;R-HSA-5656148;R-HSA-9684118;R-HSA-5653840;R-HSA-5656158;R-HSA-5651805;R-HSA-5649734;R-HSA-6782069;R-HSA-5653838;R-HSA-9629195;R-HSA-110363;R-HSA-6782204;R-HSA-5654989;R-HSA-5654986;R-HSA-110364;R-HSA-5654985;R-HSA-110368;R-HSA-110371;R-HSA-5358579;R-HSA-5690997;R-HSA-5686642;R-HSA-73892;R-HSA-110376;R-HSA-5693564;R-HSA-5653756;R-HSA-9629497;R-HSA-5653754;R-HSA-5687675;…
R-HSA-5693538	Homology Directed Repair	8	130	0.00883212	4.7904e+07	3.83232e+08	12	50	0.00381359	9606	Homo sapiens	POLD3;RFC3;RFC2;POLD1;POLD2;XRCC1		R-HSA-5684887;R-HSA-5685156;R-HSA-5686642;R-HSA-5684882;R-HSA-5685011;R-HSA-5686657;R-HSA-5693564;R-HSA-5693580;R-HSA-5687675;R-HSA-5693593;R-HSA-5693561;R-HSA-5687673
R-HSA-73886	Chromosome Maintenance	8	138	0.00937564	7.53938e+07	6.0315e+08	29	38	0.00289833	9606	Homo sapiens	POLD3;RFC3;RFC2;POLD1;POLD2;POT1		R-HSA-9670101;R-HSA-181450;R-HSA-164617;R-HSA-164620;R-HSA-163090;R-HSA-9670149;R-HSA-163099;R-HSA-174427;R-HSA-163096;R-HSA-174425;R-HSA-174438;R-HSA-174439;R-HSA-9668597;R-HSA-9686521;R-HSA-174441;R-HSA-174446;R-HSA-174447;R-HSA-174444;R-HSA-174445;R-HSA-9686524;R-HSA-174451;R-HSA-9670114;R-HSA-174448;R-HSA-163120;R-HSA-9668902;R-HSA-174452;R-HSA-174456;R-HSA-176702;R-HSA-176700
R-HSA-8953854	Metabolism of RNA	15	782	0.0531286	2.53455e+08	1.77418e+09	40	187	0.0142628	9606	Homo sapiens	SF3A3;SF3B3;POLDIP3;EIF4A3;DDX42;PRPF19;CCAR1;RRP9;SNW1;RPS19;SNRPD2;PUF60;XRN2;DHX15;SNRPA1		R-HSA-8849157;R-HSA-72130;R-HSA-430021;R-HSA-429955;R-HSA-75079;R-HSA-8941312;R-HSA-75081;R-HSA-75080;R-HSA-72139;R-HSA-75083;R-HSA-927813;R-HSA-75082;R-HSA-72143;R-HSA-6791223;R-HSA-191763;R-HSA-6791222;R-HSA-927836;R-HSA-6791221;R-HSA-191830;R-HSA-927832;R-HSA-75097;R-HSA-75096;R-HSA-75098;R-HSA-6791228;R-HSA-6791227;R-HSA-6790906;R-HSA-927889;R-HSA-72160;R-HSA-927789;R-HSA-191786;R-HSA-72107;R…
R-HSA-5693532	DNA Double-Strand Break Repair	8	167	0.0113459	3.176e+09	2.2232e+10	12	107	0.00816109	9606	Homo sapiens	POLD3;RFC3;RFC2;POLD1;POLD2;XRCC1		R-HSA-5684887;R-HSA-5685156;R-HSA-5686642;R-HSA-5684882;R-HSA-5685011;R-HSA-5686657;R-HSA-5693564;R-HSA-5693580;R-HSA-5687675;R-HSA-5693593;R-HSA-5693561;R-HSA-5687673
R-HSA-5693567	HDR through Homologous Recombination (HRR) or Single Strand Annealing (SSA)	7	124	0.00842449	6.21613e+08	4.35129e+09	10	42	0.00320342	9606	Homo sapiens	POLD3;RFC3;RFC2;POLD1;POLD2		R-HSA-5684887;R-HSA-5685156;R-HSA-5686642;R-HSA-5684882;R-HSA-5685011;R-HSA-5686657;R-HSA-5693564;R-HSA-5693580;R-HSA-5693593;R-HSA-5693561
R-HSA-69239	Synthesis of DNA	7	133	0.00903594	9.87789e+07	6.68485e+09	10	26	0.00198307	9606	Homo sapiens	POLD3;RFC3;RFC2;POLD1;POLD2		R-HSA-69152;R-HSA-69074;R-HSA-69140;R-HSA-69127;R-HSA-69063;R-HSA-69142;R-HSA-69144;R-HSA-69053;R-HSA-69116;R-HSA-69068
R-HSA-110312	Translesion synthesis by REV1	4	19	0.00129085	1.11414e+09	6.68485e+09	4	5	3.81359e+11	9606	Homo sapiens	RFC3;RFC2		R-HSA-5652151;R-HSA-110307;R-HSA-110308;R-HSA-110311
R-HSA-5656121	Translesion synthesis by POLI	4	20	0.00135879	1.36387e+09	8.18322e+09	3	3	2.28815e+12	9606	Homo sapiens	RFC3;RFC2		R-HSA-5656148;R-HSA-5656158;R-HSA-5656105
R-HSA-69306	DNA Replication	7	142	0.00964739	1.52004e+10	9.12024e+09	10	47	0.00358478	9606	Homo sapiens	POLD3;RFC3;RFC2;POLD1;POLD2		R-HSA-69152;R-HSA-69074;R-HSA-69140;R-HSA-69127;R-HSA-69063;R-HSA-69142;R-HSA-69144;R-HSA-69053;R-HSA-69116;R-HSA-69068
R-HSA-5655862	Translesion synthesis by POLK	4	21	0.00142673	1.65294e+10	9.91765e+09	3	3	2.28815e+12	9606	Homo sapiens	RFC3;RFC2		R-HSA-5655892;R-HSA-5655965;R-HSA-5655835
R-HSA-174437	Removal of the Flap Intermediate from the C-strand	4	22	0.00149467	1.98517e+10	1.18227e+10	4	4	3.05087e+11	9606	Homo sapiens	POLD3;POLD1;POLD2;POT1		R-HSA-174451;R-HSA-174441;R-HSA-174446;R-HSA-174445
R-HSA-5358565	Mismatch repair (MMR) directed by MSH2:MSH6 (MutSalpha)	4	22	0.00149467	1.98517e+10	1.18227e+10	6	10	7.62718e+11	9606	Homo sapiens	POLD3;POLD1;POLD2;MLH1		R-HSA-5358579;R-HSA-5358597;R-HSA-5358599;R-HSA-5358518;R-HSA-5444523;R-HSA-5358510
R-HSA-5358606	Mismatch repair (MMR) directed by MSH2:MSH3 (MutSbeta)	4	22	0.00149467	1.98517e+10	1.18227e+10	5	9	6.86446e+11	9606	Homo sapiens	POLD3;POLD1;POLD2;MLH1		R-HSA-5358545;R-HSA-5358512;R-HSA-5358579;R-HSA-5358519;R-HSA-5358619
R-HSA-5358508	Mismatch Repair	4	23	0.00156261	2.36454e+09	1.18227e+10	10	17	0.00129662	9606	Homo sapiens	POLD3;POLD1;POLD2;MLH1		R-HSA-5358545;R-HSA-5358512;R-HSA-5358579;R-HSA-5358597;R-HSA-5358599;R-HSA-5358519;R-HSA-5358518;R-HSA-5444523;R-HSA-5358619;R-HSA-5358510
R-HSA-110320	Translesion Synthesis by POLH	4	24	0.00163055	2.79516e+09	1.39758e+11	6	8	6.10175e+11	9606	Homo sapiens	RFC3;RFC2		R-HSA-5654989;R-HSA-5654986;R-HSA-110317;R-HSA-110316;R-HSA-110319;R-HSA-5654985
R-HSA-69242	S Phase	7	180	0.0122291	7.12252e+09	3.56126e+11	10	54	0.00411868	9606	Homo sapiens	POLD3;RFC3;RFC2;POLD1;POLD2		R-HSA-69152;R-HSA-69074;R-HSA-69140;R-HSA-69127;R-HSA-69063;R-HSA-69142;R-HSA-69144;R-HSA-69053;R-HSA-69116;R-HSA-69068
R-HSA-174414	Processive synthesis on the C-strand of the telomere	4	33	0.002242	9.73123e+09	486561708124	7	7	5.33903e+11	9606	Homo sapiens	POLD3;POLD1;POLD2;POT1		R-HSA-174451;R-HSA-174438;R-HSA-174456;R-HSA-174441;R-HSA-174446;R-HSA-174444;R-HSA-174445
R-HSA-5685938	HDR through Single Strand Annealing (SSA)	4	39	0.00264964	1.86527e+11	9.32634e+10	4	6	4.57631e+11	9606	Homo sapiens	RFC3;RFC2		R-HSA-5686642;R-HSA-5686657;R-HSA-5693564;R-HSA-5693580
R-HSA-8939243	RUNX1 interacts with co-factors whose precise effect on RUNX1 targets is not known	4	39	0.00264964	1.86527e+11	9.32634e+10	2	5	3.81359e+11	9606	Homo sapiens	CBX8;SMARCD2;SMARCB1;SMARCA2		R-HSA-8938217;R-HSA-8937989
R-HSA-176187	Activation of ATR in response to replication stress	4	39	0.00264964	1.86527e+11	9.32634e+10	2	9	6.86446e+11	9606	Homo sapiens	RFC3;RFC2		R-HSA-176101;R-HSA-176264
R-HSA-5693616	Presynaptic phase of homologous DNA pairing and strand exchange	4	41	0.00278552	2.26504e+10	1.13252e+12	1	5	3.81359e+11	9606	Homo sapiens	RFC3;RFC2		R-HSA-5693561
R-HSA-5693579	Homologous DNA Pairing and Strand Exchange	4	44	0.00298933	2.97809e+11	1.48905e+12	1	8	6.10175e+11	9606	Homo sapiens	RFC3;RFC2		R-HSA-5693561
R-HSA-69166	Removal of the Flap Intermediate	3	18	0.00122291	5.36587e+10	2.14635e+12	4	4	3.05087e+11	9606	Homo sapiens	POLD3;POLD1;POLD2		R-HSA-69152;R-HSA-69140;R-HSA-69142;R-HSA-69144
R-HSA-3214858	RMTs methylate histone arginines	4	53	0.00360079	6.10657e+10	2.44263e+11	4	22	0.00167798	9606	Homo sapiens	SMARCD2;SMARCB1;WDR5;SMARCA2		R-HSA-5205799;R-HSA-3215448;R-HSA-5205861;R-HSA-5225602
R-HSA-69183	Processive synthesis on the lagging strand	3	19	0.00129085	6.29317e+10	2.51727e+12	6	7	5.33903e+11	9606	Homo sapiens	POLD3;POLD1;POLD2		R-HSA-69152;R-HSA-69140;R-HSA-69127;R-HSA-69142;R-HSA-69144;R-HSA-69116
R-HSA-73857	RNA Polymerase II Transcription	17	1693	0.115021	1.99727e+12	7.98909e+11	38	885	0.0675006	9606	Homo sapiens	CBX8;RFC3;SMARCD2;SMARCB1;RFC2;POLDIP3;EIF4A3;MLH1;SMARCA2;CDC73;GATAD2A;SNW1;RBBP5;WDR5		R-HSA-112385;R-HSA-8937097;R-HSA-113411;R-HSA-6799332;R-HSA-113413;R-HSA-8937037;R-HSA-113412;R-HSA-212356;R-HSA-113414;R-HSA-112392;R-HSA-112395;R-HSA-8878220;R-HSA-8937989;R-HSA-112396;R-HSA-1980047;R-HSA-8937050;R-HSA-113429;R-HSA-8878237;R-HSA-8936979;R-HSA-6806392;R-HSA-8936616;R-HSA-8938217;R-HSA-8878243;R-HSA-8936621;R-HSA-8936481;R-HSA-6806413;R-HSA-8936995;R-HSA-350058;R-HSA-8937016;R-HS…
R-HSA-69473	G2/M DNA damage checkpoint	4	81	0.00550309	3.0698e+12	0.00122792	1	12	9.15262e+11	9606	Homo sapiens	RFC3;RFC2		R-HSA-6799332
R-HSA-5693607	Processing of DNA double-strand break ends	4	90	0.00611455	4.5576e+11	0.00182304	4	17	0.00129662	9606	Homo sapiens	RFC3;RFC2		R-HSA-5684887;R-HSA-5685156;R-HSA-5684882;R-HSA-5685011
R-HSA-6804756	Regulation of TP53 Activity through Phosphorylation	4	95	0.00645424	5.57609e+10	0.00223043	1	26	0.00198307	9606	Homo sapiens	RFC3;RFC2		R-HSA-6799332
R-HSA-4839726	Chromatin organization	6	260	0.0176642	5.60004e+11	0.00224001	11	85	0.00648311	9606	Homo sapiens	SMARCD2;SMARCB1;RBBP5;WDR5;SMARCA2;GATAD2A		R-HSA-5637686;R-HSA-5159245;R-HSA-5244692;R-HSA-3301237;R-HSA-5205799;R-HSA-9679787;R-HSA-3215448;R-HSA-5205861;R-HSA-5225602;R-HSA-3769447;R-HSA-3321805
R-HSA-3247509	Chromatin modifying enzymes	6	260	0.0176642	5.60004e+11	0.00224001	11	85	0.00648311	9606	Homo sapiens	SMARCD2;SMARCB1;RBBP5;WDR5;SMARCA2;GATAD2A		R-HSA-5637686;R-HSA-5159245;R-HSA-5244692;R-HSA-3301237;R-HSA-5205799;R-HSA-9679787;R-HSA-3215448;R-HSA-5205861;R-HSA-5225602;R-HSA-3769447;R-HSA-3321805
R-HSA-8878171	Transcriptional regulation by RUNX1	6	261	0.0177322	5.71324e+11	0.0022853	14	132	0.0100679	9606	Homo sapiens	CBX8;SMARCD2;SMARCB1;RBBP5;WDR5;SMARCA2		R-HSA-8936616;R-HSA-8938217;R-HSA-8937097;R-HSA-8937037;R-HSA-8936621;R-HSA-8936481;R-HSA-8936995;R-HSA-8937989;R-HSA-8937016;R-HSA-8937050;R-HSA-8935740;R-HSA-8936979;R-HSA-8935731;R-HSA-8936628
R-HSA-74160	Gene expression (Transcription)	17	1851	0.125756	5.75697e+11	0.00230279	41	996	0.0759667	9606	Homo sapiens	CBX8;RFC3;SMARCD2;SMARCB1;RFC2;POLDIP3;EIF4A3;MLH1;SMARCA2;CDC73;GATAD2A;SNW1;RBBP5;WDR5		R-HSA-112385;R-HSA-8937097;R-HSA-113411;R-HSA-6799332;R-HSA-113413;R-HSA-8937037;R-HSA-113412;R-HSA-212356;R-HSA-113414;R-HSA-112392;R-HSA-73739;R-HSA-427404;R-HSA-112395;R-HSA-8878220;R-HSA-8937989;R-HSA-112396;R-HSA-427336;R-HSA-1980047;R-HSA-8937050;R-HSA-113429;R-HSA-8878237;R-HSA-8936979;R-HSA-6806392;R-HSA-8936616;R-HSA-8938217;R-HSA-8878243;R-HSA-8936621;R-HSA-8936481;R-HSA-6806413;R-HSA-8…
R-HSA-5633007	Regulation of TP53 Activity	5	178	0.0120932	6.95774e+11	0.0027831	2	98	0.00747464	9606	Homo sapiens	RFC3;RFC2;GATAD2A		R-HSA-6799332;R-HSA-6805650
R-HSA-72165	mRNA Splicing - Minor Pathway	3	56	0.00380461	0.00145335	0.00581339	5	5	3.81359e+11	9606	Homo sapiens	SF3B3;SNRPD2;DDX42		R-HSA-75079;R-HSA-75081;R-HSA-75080;R-HSA-75083;R-HSA-75082
R-HSA-1640170	Cell Cycle	9	734	0.0498675	0.00220407	0.00719653	44	449	0.0342461	9606	Homo sapiens	POLD3;RFC3;RFC2;POLD1;POLD2;POT1;MLH1		R-HSA-6799332;R-HSA-9670101;R-HSA-69127;R-HSA-69063;R-HSA-181450;R-HSA-176264;R-HSA-164617;R-HSA-69068;R-HSA-164620;R-HSA-163090;R-HSA-69074;R-HSA-912408;R-HSA-69140;R-HSA-9670149;R-HSA-69142;R-HSA-163099;R-HSA-174427;R-HSA-69144;R-HSA-163096;R-HSA-174425;R-HSA-912429;R-HSA-69152;R-HSA-174438;R-HSA-174439;R-HSA-9668597;R-HSA-176101;R-HSA-9686521;R-HSA-174441;R-HSA-174446;R-HSA-174447;R-HSA-174444…
R-HSA-212436	Generic Transcription Pathway	14	1554	0.105578	0.00239884	0.00719653	27	824	0.062848	9606	Homo sapiens	CBX8;RFC3;SMARCD2;SNW1;SMARCB1;RFC2;RBBP5;WDR5;MLH1;SMARCA2;GATAD2A		R-HSA-8937097;R-HSA-6799332;R-HSA-8937037;R-HSA-212356;R-HSA-8878220;R-HSA-8937989;R-HSA-1980047;R-HSA-8937050;R-HSA-8878237;R-HSA-8936979;R-HSA-6806392;R-HSA-8936616;R-HSA-8938217;R-HSA-8878243;R-HSA-8936621;R-HSA-8936481;R-HSA-6806413;R-HSA-8936995;R-HSA-350058;R-HSA-8937016;R-HSA-5252001;R-HSA-8935740;R-HSA-6805650;R-HSA-4396347;R-HSA-8935731;R-HSA-8936628;R-HSA-2106591
R-HSA-3700989	Transcriptional Regulation by TP53	7	486	0.0330185	0.00294122	0.00882366	4	259	0.0197544	9606	Homo sapiens	RFC3;RFC2;MLH1;GATAD2A		R-HSA-6799332;R-HSA-6805650;R-HSA-6806413;R-HSA-6806392
R-HSA-69481	G2/M Checkpoints	4	154	0.0104627	0.00324335	0.00973004	3	24	0.00183052	9606	Homo sapiens	RFC3;RFC2		R-HSA-6799332;R-HSA-176101;R-HSA-176264
R-HSA-5657655	MGMT-mediated DNA damage reversal	1	2	1.35879e+12	0.00785053	0.0235516	2	2	1.52544e+12	9606	Homo sapiens	MGMT		R-HSA-73892;R-HSA-5657651
R-HSA-5632987	Defective Mismatch Repair Associated With PMS2	1	2	1.35879e+12	0.00785053	0.0235516	1	1	7.62718e+10	9606	Homo sapiens	MLH1		R-HSA-5632958
R-HSA-5545483	Defective Mismatch Repair Associated With MLH1	1	2	1.35879e+12	0.00785053	0.0235516	1	1	7.62718e+10	9606	Homo sapiens	MLH1		R-HSA-5545484
R-HSA-69278	Cell Cycle, Mitotic	7	596	0.0404919	0.00878713	0.0263614	10	350	0.0266951	9606	Homo sapiens	POLD3;RFC3;RFC2;POLD1;POLD2		R-HSA-69152;R-HSA-69074;R-HSA-69140;R-HSA-69127;R-HSA-69063;R-HSA-69142;R-HSA-69144;R-HSA-69053;R-HSA-69116;R-HSA-69068
R-HSA-3214841	PKMTs methylate histone lysines	2	49	0.00332903	0.0161916	0.0485748	3	22	0.00167798	9606	Homo sapiens	RBBP5;WDR5		R-HSA-5637686;R-HSA-5159245;R-HSA-5244692
R-HSA-5423599	Diseases of Mismatch Repair (MMR)	1	5	3.39697e+12	0.0195129	0.0585386	2	6	4.57631e+11	9606	Homo sapiens	MLH1		R-HSA-5545484;R-HSA-5632958
R-HSA-72187	mRNA 3'-end processing	2	58	0.00394049	0.0221811	0.0665434	3	3	2.28815e+12	9606	Homo sapiens	POLDIP3;EIF4A3		R-HSA-8849157;R-HSA-72180;R-HSA-72185
R-HSA-69620	Cell Cycle Checkpoints	4	280	0.019023	0.0246411	0.0739234	3	56	0.00427122	9606	Homo sapiens	RFC3;RFC2		R-HSA-6799332;R-HSA-176101;R-HSA-176264
R-HSA-72649	Translation initiation complex formation	2	62	0.00421224	0.0250944	0.0752833	2	2	1.52544e+12	9606	Homo sapiens	RPS19;EIF4H		R-HSA-156808;R-HSA-157849
R-HSA-72702	Ribosomal scanning and start codon recognition	2	64	0.00434812	0.0266066	0.0798197	2	2	1.52544e+12	9606	Homo sapiens	RPS19;EIF4H		R-HSA-72697;R-HSA-72621
R-HSA-203754	NOSIP mediated eNOS trafficking	1	7	4.75576e+11	0.0272128	0.0816385	2	2	1.52544e+12	9606	Homo sapiens	NOSIP		R-HSA-203553;R-HSA-203680
R-HSA-110381	Resolution of AP sites via the single-nucleotide replacement pathway	1	7	4.75576e+11	0.0272128	0.0816385	4	6	4.57631e+11	9606	Homo sapiens	XRCC1		R-HSA-110376;R-HSA-73931;R-HSA-110380;R-HSA-73932
R-HSA-72662	Activation of the mRNA upon binding of the cap-binding complex and eIFs, and subsequent binding to 43S	2	66	0.004484	0.0281548	0.08171	3	6	4.57631e+11	9606	Homo sapiens	RPS19;EIF4H		R-HSA-72647;R-HSA-156808;R-HSA-157849
R-HSA-73856	RNA Polymerase II Transcription Termination	2	67	0.00455194	0.0289423	0.08171	1	4	3.05087e+11	9606	Homo sapiens	POLDIP3;EIF4A3		R-HSA-72180
R-HSA-201722	Formation of the beta-catenin:TCF transactivating complex	2	67	0.00455194	0.0289423	0.08171	3	13	9.91534e+11	9606	Homo sapiens	RBBP5;CDC73		R-HSA-3364026;R-HSA-3322424;R-HSA-3364014
R-HSA-8852405	Signaling by MST1	1	8	5.43515e+11	0.0310405	0.08171	4	4	3.05087e+11	9606	Homo sapiens	CDC73		R-HSA-6800198;R-HSA-6800315;R-HSA-8852522;R-HSA-8852552
R-HSA-9033500	TYSND1 cleaves peroxisomal proteins	1	8	5.43515e+11	0.0310405	0.08171	1	7	5.33903e+11	9606	Homo sapiens	POT1		R-HSA-9033529
R-HSA-8943724	Regulation of PTEN gene transcription	2	70	0.00475576	0.0313572	0.08171	3	15	0.00114408	9606	Homo sapiens	CBX8;GATAD2A		R-HSA-8944104;R-HSA-8943817;R-HSA-8943780
R-HSA-8950505	Gene and protein expression by JAK-STAT signaling after Interleukin-12 stimulation	2	73	0.00495958	0.0338491	0.08171	1	36	0.00274579	9606	Homo sapiens	SNRPA1		R-HSA-8950608
R-HSA-8936459	RUNX1 regulates genes involved in megakaryocyte differentiation and platelet function	2	78	0.00529927	0.0381678	0.08171	12	33	0.00251697	9606	Homo sapiens	RBBP5;WDR5		R-HSA-8936616;R-HSA-8937016;R-HSA-8937097;R-HSA-8937050;R-HSA-8935740;R-HSA-8937037;R-HSA-8936621;R-HSA-8936481;R-HSA-8936979;R-HSA-8936995;R-HSA-8935731;R-HSA-8936628
R-HSA-6791226	Major pathway of rRNA processing in the nucleolus and cytosol	3	189	0.0128405	0.0387401	0.08171	5	7	5.33903e+11	9606	Homo sapiens	RPS19;XRN2;RRP9		R-HSA-6791223;R-HSA-6791222;R-HSA-6791221;R-HSA-6791228;R-HSA-6791227
R-HSA-159236	Transport of Mature mRNA derived from an Intron-Containing Transcript	2	81	0.00550309	0.040855	0.08171	4	4	3.05087e+11	9606	Homo sapiens	POLDIP3;EIF4A3		R-HSA-75097;R-HSA-75096;R-HSA-75098;R-HSA-159101
R-HSA-9020591	Interleukin-12 signaling	2	84	0.00570691	0.0436118	0.0872236	1	56	0.00427122	9606	Homo sapiens	SNRPA1		R-HSA-8950608
R-HSA-5649702	APEX1-Independent Resolution of AP Sites via the Single Nucleotide Replacement Pathway	1	12	8.15273e+11	0.0462037	0.0924073	5	9	6.86446e+11	9606	Homo sapiens	XRCC1		R-HSA-5649734;R-HSA-5649726;R-HSA-5649724;R-HSA-5649723;R-HSA-5649705
R-HSA-6796648	TP53 Regulates Transcription of DNA Repair Genes	2	89	0.00604661	0.0483559	0.0967118	2	17	0.00129662	9606	Homo sapiens	MLH1		R-HSA-6806413;R-HSA-6806392
R-HSA-8868773	rRNA processing in the nucleus and cytosol	3	207	0.0140635	0.0484645	0.0969291	6	15	0.00114408	9606	Homo sapiens	RPS19;XRN2;RRP9		R-HSA-6791223;R-HSA-6791222;R-HSA-6791221;R-HSA-6791228;R-HSA-6791227;R-HSA-6790906
R-HSA-72202	Transport of Mature Transcript to Cytoplasm	2	90	0.00611455	0.0493265	0.098653	4	13	9.91534e+11	9606	Homo sapiens	POLDIP3;EIF4A3		R-HSA-75097;R-HSA-75096;R-HSA-75098;R-HSA-159101
R-HSA-9675135	Diseases of DNA repair	1	13	8.83212e+11	0.0499579	0.0999157	2	25	0.0019068	9606	Homo sapiens	MLH1		R-HSA-5545484;R-HSA-5632958
R-HSA-1500620	Meiosis	2	92	0.00625042	0.0512889	0.102578	2	15	0.00114408	9606	Homo sapiens	POT1;MLH1		R-HSA-912429;R-HSA-912408
R-HSA-381038	XBP1(S) activates chaperone genes	2	95	0.00645424	0.0542845	0.108569	1	47	0.00358478	9606	Homo sapiens	HYOU1		R-HSA-1791066
R-HSA-447115	Interleukin-12 family signaling	2	96	0.00652218	0.0552966	0.110593	1	114	0.00869499	9606	Homo sapiens	SNRPA1		R-HSA-8950608
R-HSA-5685939	HDR through MMEJ (alt-NHEJ)	1	15	0.00101909	0.0574228	0.114846	2	8	6.10175e+11	9606	Homo sapiens	XRCC1		R-HSA-5687675;R-HSA-5687673
R-HSA-381070	IRE1alpha activates chaperones	2	101	0.00686188	0.0604563	0.120913	1	53	0.00404241	9606	Homo sapiens	HYOU1		R-HSA-1791066
R-HSA-3000484	Scavenging by Class F Receptors	1	16	0.00108703	0.0611336	0.122267	2	2	1.52544e+12	9606	Homo sapiens	HYOU1		R-HSA-2247514;R-HSA-2197645
R-HSA-8941856	RUNX3 regulates NOTCH signaling	1	16	0.00108703	0.0611336	0.122267	5	7	5.33903e+11	9606	Homo sapiens	SNW1		R-HSA-1980047;R-HSA-8878243;R-HSA-4396347;R-HSA-8878237;R-HSA-8878220
R-HSA-4655427	SUMOylation of DNA methylation proteins	1	16	0.00108703	0.0611336	0.122267	1	3	2.28815e+12	9606	Homo sapiens	CBX8		R-HSA-4655440
R-HSA-73942	DNA Damage Reversal	1	18	0.00122291	0.0685122	0.137024	2	15	0.00114408	9606	Homo sapiens	MGMT		R-HSA-73892;R-HSA-5657651
R-HSA-72312	rRNA processing	3	245	0.0166452	0.0725006	0.145001	6	21	0.00160171	9606	Homo sapiens	RPS19;XRN2;RRP9		R-HSA-6791223;R-HSA-6791222;R-HSA-6791221;R-HSA-6791228;R-HSA-6791227;R-HSA-6790906
R-HSA-9603798	Class I peroxisomal membrane protein import	1	20	0.00135879	0.0758337	0.151667	3	6	4.57631e+11	9606	Homo sapiens	FIS1		R-HSA-9603784;R-HSA-9603775;R-HSA-9603804
R-HSA-210744	Regulation of gene expression in late stage (branching morphogenesis) pancreatic bud precursor cells	1	20	0.00135879	0.0758337	0.151667	1	4	3.05087e+11	9606	Homo sapiens	SNW1		R-HSA-1980047
R-HSA-5619507	Activation of HOX genes during differentiation	2	116	0.00788097	0.0768583	0.152731	25	43	0.00327969	9606	Homo sapiens	RBBP5;WDR5		R-HSA-5617492;R-HSA-5617431;R-HSA-5621010;R-HSA-5617874;R-HSA-6810159;R-HSA-6810158;R-HSA-5617887;R-HSA-6810161;R-HSA-5617859;R-HSA-5617484;R-HSA-5617676;R-HSA-5693644;R-HSA-5617486;R-HSA-5617672;R-HSA-5617483;R-HSA-5617867;R-HSA-5621002;R-HSA-5617866;R-HSA-5617661;R-HSA-5617471;R-HSA-5617452;R-HSA-5617454;R-HSA-6810139;R-HSA-5617641;R-HSA-5617896
R-HSA-5617472	Activation of anterior HOX genes in hindbrain development during early embryogenesis	2	116	0.00788097	0.0768583	0.152731	25	43	0.00327969	9606	Homo sapiens	RBBP5;WDR5		R-HSA-5617492;R-HSA-5617431;R-HSA-5621010;R-HSA-5617874;R-HSA-6810159;R-HSA-6810158;R-HSA-5617887;R-HSA-6810161;R-HSA-5617859;R-HSA-5617484;R-HSA-5617676;R-HSA-5693644;R-HSA-5617486;R-HSA-5617672;R-HSA-5617483;R-HSA-5617867;R-HSA-5621002;R-HSA-5617866;R-HSA-5617661;R-HSA-5617471;R-HSA-5617452;R-HSA-5617454;R-HSA-6810139;R-HSA-5617641;R-HSA-5617896
R-HSA-72706	GTP hydrolysis and joining of the 60S ribosomal subunit	2	120	0.00815273	0.0814473	0.152731	3	3	2.28815e+12	9606	Homo sapiens	RPS19;EIF4H		R-HSA-72672;R-HSA-72619;R-HSA-72671
R-HSA-156827	L13a-mediated translational silencing of Ceruloplasmin expression	2	120	0.00815273	0.0814473	0.152731	1	3	2.28815e+12	9606	Homo sapiens	RPS19;EIF4H		R-HSA-156823
R-HSA-174430	Telomere C-strand synthesis initiation	1	22	0.00149467	0.0830988	0.152731	3	4	3.05087e+11	9606	Homo sapiens	POT1		R-HSA-9668597;R-HSA-174427;R-HSA-174425
R-HSA-1474165	Reproduction	2	123	0.00835655	0.0849439	0.152731	2	24	0.00183052	9606	Homo sapiens	POT1;MLH1		R-HSA-912429;R-HSA-912408
R-HSA-927802	Nonsense-Mediated Decay (NMD)	2	124	0.00842449	0.0861195	0.152731	5	6	4.57631e+11	9606	Homo sapiens	RPS19;EIF4A3		R-HSA-927836;R-HSA-927789;R-HSA-927832;R-HSA-927813;R-HSA-927889
R-HSA-975957	Nonsense Mediated Decay (NMD) enhanced by the Exon Junction Complex (EJC)	2	124	0.00842449	0.0861195	0.152731	4	5	3.81359e+11	9606	Homo sapiens	RPS19;EIF4A3		R-HSA-927836;R-HSA-927832;R-HSA-927813;R-HSA-927889
R-HSA-210993	Tie2 Signaling	1	23	0.00156261	0.0867102	0.152731	12	14	0.00106781	9606	Homo sapiens	CYFIP2		R-HSA-204850;R-HSA-210977;R-HSA-210881;R-HSA-204871;R-HSA-204773;R-HSA-204779;R-HSA-204873;R-HSA-210872;R-HSA-210974;R-HSA-204798;R-HSA-204861;R-HSA-204813
R-HSA-2564830	Cytosolic iron-sulfur cluster assembly	1	23	0.00156261	0.0867102	0.152731	1	3	2.28815e+12	9606	Homo sapiens	POLD1		R-HSA-2564828
R-HSA-72737	Cap-dependent Translation Initiation	2	130	0.00883212	0.0932763	0.152731	11	18	0.00137289	9606	Homo sapiens	RPS19;EIF4H		R-HSA-72673;R-HSA-72672;R-HSA-72691;R-HSA-72676;R-HSA-72647;R-HSA-72697;R-HSA-72619;R-HSA-156808;R-HSA-157849;R-HSA-72621;R-HSA-72671
R-HSA-72613	Eukaryotic Translation Initiation	2	130	0.00883212	0.0932763	0.152731	12	21	0.00160171	9606	Homo sapiens	RPS19;EIF4H		R-HSA-72673;R-HSA-72672;R-HSA-72691;R-HSA-156823;R-HSA-72676;R-HSA-72647;R-HSA-72697;R-HSA-72619;R-HSA-156808;R-HSA-157849;R-HSA-72621;R-HSA-72671
R-HSA-9013695	NOTCH4 Intracellular Domain Regulates Transcription	1	26	0.00176642	0.0974608	0.152731	1	9	6.86446e+11	9606	Homo sapiens	SNW1		R-HSA-9604664
R-HSA-429947	Deadenylation of mRNA	1	28	0.0019023	0.104559	0.152731	4	4	3.05087e+11	9606	Homo sapiens	EIF4A3		R-HSA-430021;R-HSA-429955;R-HSA-8941312;R-HSA-429992
R-HSA-350054	Notch-HLH transcription pathway	1	28	0.0019023	0.104559	0.152731	2	2	1.52544e+12	9606	Homo sapiens	SNW1		R-HSA-212356;R-HSA-350058
R-HSA-381119	Unfolded Protein Response (UPR)	2	155	0.0105306	0.124772	0.152731	1	94	0.00716955	9606	Homo sapiens	HYOU1		R-HSA-1791066
R-HSA-171306	Packaging Of Telomere Ends	1	34	0.00230994	0.125525	0.152731	2	2	1.52544e+12	9606	Homo sapiens	POT1		R-HSA-181450;R-HSA-176700
R-HSA-171319	Telomere Extension By Telomerase	1	34	0.00230994	0.125525	0.152731	8	10	7.62718e+11	9606	Homo sapiens	POT1		R-HSA-163090;R-HSA-163120;R-HSA-163099;R-HSA-163096;R-HSA-9686521;R-HSA-164617;R-HSA-164620;R-HSA-9686524
R-HSA-9013508	NOTCH3 Intracellular Domain Regulates Transcription	1	36	0.00244582	0.132406	0.152731	3	22	0.00167798	9606	Homo sapiens	SNW1		R-HSA-9021451;R-HSA-9021450;R-HSA-9016751
R-HSA-390247	Beta-oxidation of very long chain fatty acids	1	38	0.0025817	0.139234	0.152731	1	12	9.15262e+11	9606	Homo sapiens	POT1		R-HSA-390250
R-HSA-110330	Recognition and association of DNA glycosylase with site containing an affected purine	1	39	0.00264964	0.142628	0.152731	2	10	7.62718e+11	9606	Homo sapiens	POT1		R-HSA-9629195;R-HSA-9629373
R-HSA-2173796	SMAD2/SMAD3:SMAD4 heterotrimer regulates transcription	1	39	0.00264964	0.142628	0.152731	2	17	0.00129662	9606	Homo sapiens	SNW1		R-HSA-5252001;R-HSA-2106591
R-HSA-6804758	Regulation of TP53 Activity through Acetylation	1	39	0.00264964	0.142628	0.152731	1	14	0.00106781	9606	Homo sapiens	GATAD2A		R-HSA-6805650
R-HSA-9609507	Protein localization	2	170	0.0115497	0.144741	0.152731	8	53	0.00404241	9606	Homo sapiens	FIS1;POT1		R-HSA-9033529;R-HSA-9033240;R-HSA-9033514;R-HSA-9033232;R-HSA-9603784;R-HSA-9603775;R-HSA-9603804;R-HSA-9033238
R-HSA-390471	Association of TriC/CCT with target proteins during biosynthesis	1	40	0.00271758	0.146008	0.152731	1	2	1.52544e+12	9606	Homo sapiens	XRN2		R-HSA-390470
R-HSA-6807070	PTEN Regulation	2	171	0.0116176	0.146096	0.152731	3	56	0.00427122	9606	Homo sapiens	CBX8;GATAD2A		R-HSA-8944104;R-HSA-8943817;R-HSA-8943780
R-HSA-5663213	RHO GTPases Activate WASPs and WAVEs	1	41	0.00278552	0.149376	0.152731	6	10	7.62718e+11	9606	Homo sapiens	CYFIP2		R-HSA-2130194;R-HSA-2029469;R-HSA-2029466;R-HSA-442592;R-HSA-2029465;R-HSA-2197690
R-HSA-202131	Metabolism of nitric oxide: NOS3 activation and regulation	1	41	0.00278552	0.149376	0.152731	2	26	0.00198307	9606	Homo sapiens	NOSIP		R-HSA-203553;R-HSA-203680
R-HSA-110328	Recognition and association of DNA glycosylase with site containing an affected pyrimidine	1	42	0.00285345	0.152731	0.152731	1	21	0.00160171	9606	Homo sapiens	POT1		R-HSA-9629372
R-HSA-3899300	SUMOylation of transcription cofactors	1	44	0.00298933	0.159401	0.159401	3	27	0.00205934	9606	Homo sapiens	CBX8		R-HSA-3108203;R-HSA-3927824;R-HSA-3108209
R-HSA-3769402	Deactivation of the beta-catenin transactivating complex	1	44	0.00298933	0.159401	0.159401	1	14	0.00106781	9606	Homo sapiens	RBBP5		R-HSA-3364042
R-HSA-9010553	Regulation of expression of SLITs and ROBOs	2	183	0.0124329	0.162555	0.162555	2	20	0.00152544	9606	Homo sapiens	RPS19;EIF4A3		R-HSA-9014652;R-HSA-9014610
R-HSA-110331	Cleavage of the damaged purine	1	45	0.00305727	0.162717	0.162717	2	9	6.86446e+11	9606	Homo sapiens	POT1		R-HSA-9629216;R-HSA-9629483
R-HSA-2046106	alpha-linolenic acid (ALA) metabolism	1	45	0.00305727	0.162717	0.162717	1	15	0.00114408	9606	Homo sapiens	POT1		R-HSA-2066788
R-HSA-73927	Depurination	1	46	0.00312521	0.16602	0.16602	4	19	0.00144916	9606	Homo sapiens	POT1		R-HSA-9629216;R-HSA-9629483;R-HSA-9629195;R-HSA-9629373
R-HSA-9670095	Inhibition of DNA recombination at telomere	1	48	0.00326109	0.172588	0.172588	3	4	3.05087e+11	9606	Homo sapiens	POT1		R-HSA-9670114;R-HSA-9670149;R-HSA-9670101
R-HSA-427389	ERCC6 (CSB) and EHMT2 (G9a) positively regulate rRNA expression	1	48	0.00326109	0.172588	0.172588	2	4	3.05087e+11	9606	Homo sapiens	GATAD2A		R-HSA-427404;R-HSA-427336
R-HSA-909733	Interferon alpha/beta signaling	2	191	0.0129764	0.17371	0.17371	2	22	0.00167798	9606	Homo sapiens	IFI35		R-HSA-1015702;R-HSA-1015699
R-HSA-5423646	Aflatoxin activation and detoxification	1	49	0.00332903	0.175853	0.175853	1	18	0.00137289	9606	Homo sapiens	MGST3		R-HSA-5423653
R-HSA-73762	RNA Polymerase I Transcription Initiation	1	50	0.00339697	0.179105	0.179105	1	6	4.57631e+11	9606	Homo sapiens	GATAD2A		R-HSA-73739
R-HSA-4570464	SUMOylation of RNA binding proteins	1	51	0.00346491	0.182344	0.182344	1	4	3.05087e+11	9606	Homo sapiens	CBX8		R-HSA-4570499
R-HSA-110329	Cleavage of the damaged pyrimidine	1	51	0.00346491	0.182344	0.182344	1	20	0.00152544	9606	Homo sapiens	POT1		R-HSA-9629497
R-HSA-73928	Depyrimidination	1	51	0.00346491	0.182344	0.182344	2	41	0.00312715	9606	Homo sapiens	POT1		R-HSA-9629497;R-HSA-9629372
R-HSA-2559583	Cellular Senescence	2	200	0.0135879	0.186407	0.186407	4	90	0.00686446	9606	Homo sapiens	CBX8;POT1		R-HSA-3229089;R-HSA-3223200;R-HSA-3785711;R-HSA-3229102
R-HSA-72695	Formation of the ternary complex, and subsequently, the 43S complex	1	54	0.00366873	0.191987	0.191987	1	3	2.28815e+12	9606	Homo sapiens	RPS19		R-HSA-72691
R-HSA-2173793	Transcriptional activity of SMAD2/SMAD3:SMAD4 heterotrimer	1	55	0.00373667	0.195177	0.195177	2	38	0.00289833	9606	Homo sapiens	SNW1		R-HSA-5252001;R-HSA-2106591
R-HSA-2046104	alpha-linolenic (omega3) and linoleic (omega6) acid metabolism	1	55	0.00373667	0.195177	0.195177	1	25	0.0019068	9606	Homo sapiens	POT1		R-HSA-2066788
R-HSA-6781823	Formation of TC-NER Pre-Incision Complex	1	56	0.00380461	0.198354	0.198354	2	7	5.33903e+11	9606	Homo sapiens	PRPF19		R-HSA-6782069;R-HSA-6782004
R-HSA-2122947	NOTCH1 Intracellular Domain Regulates Transcription	1	57	0.00387255	0.201519	0.201519	12	18	0.00137289	9606	Homo sapiens	SNW1		R-HSA-4396371;R-HSA-1980078;R-HSA-1980047;R-HSA-1912393;R-HSA-1912394;R-HSA-4396347;R-HSA-4396379;R-HSA-1912388;R-HSA-1912391;R-HSA-1980067;R-HSA-4396382;R-HSA-1980065
R-HSA-912446	Meiotic recombination	1	58	0.00394049	0.204671	0.204671	1	9	6.86446e+11	9606	Homo sapiens	MLH1		R-HSA-912429
R-HSA-201681	TCF dependent signaling in response to WNT	2	216	0.0146749	0.209289	0.209289	4	71	0.0054153	9606	Homo sapiens	RBBP5;CDC73		R-HSA-3364042;R-HSA-3364026;R-HSA-3322424;R-HSA-3364014
R-HSA-913531	Interferon Signaling	3	401	0.0272437	0.209999	0.209999	3	69	0.00526276	9606	Homo sapiens	EIF4A3;IFI35		R-HSA-1678842;R-HSA-1015702;R-HSA-1015699
R-HSA-4085001	Sialic acid metabolism	1	60	0.00407636	0.21094	0.21094	1	21	0.00160171	9606	Homo sapiens	CMAS		R-HSA-4084982
R-HSA-8866654	E3 ubiquitin ligases ubiquitinate target proteins	1	61	0.0041443	0.214055	0.214055	2	16	0.00122035	9606	Homo sapiens	CDC73		R-HSA-8942099;R-HSA-8942101
R-HSA-1221632	Meiotic synapsis	1	62	0.00421224	0.217159	0.217159	1	6	4.57631e+11	9606	Homo sapiens	POT1		R-HSA-912408
R-HSA-4551638	SUMOylation of chromatin organization proteins	1	62	0.00421224	0.217159	0.217159	2	15	0.00114408	9606	Homo sapiens	CBX8		R-HSA-4551655;R-HSA-4551727
R-HSA-73929	Base-Excision Repair, AP Site Formation	1	62	0.00421224	0.217159	0.217159	6	62	0.00472885	9606	Homo sapiens	POT1		R-HSA-9629216;R-HSA-9629483;R-HSA-9629195;R-HSA-9629497;R-HSA-9629372;R-HSA-9629373
R-HSA-112382	Formation of RNA Pol II elongation complex	1	63	0.00428018	0.220251	0.220251	1	2	1.52544e+12	9606	Homo sapiens	CDC73		R-HSA-112379
R-HSA-9012852	Signaling by NOTCH3	1	63	0.00428018	0.220251	0.220251	3	37	0.00282206	9606	Homo sapiens	SNW1		R-HSA-9021451;R-HSA-9021450;R-HSA-9016751
R-HSA-429914	Deadenylation-dependent mRNA decay	1	65	0.00441606	0.226399	0.226399	4	10	7.62718e+11	9606	Homo sapiens	EIF4A3		R-HSA-430021;R-HSA-429955;R-HSA-8941312;R-HSA-429992
R-HSA-191859	snRNP Assembly	1	66	0.004484	0.229455	0.229455	5	6	4.57631e+11	9606	Homo sapiens	SNRPD2		R-HSA-191763;R-HSA-191830;R-HSA-191786;R-HSA-191784;R-HSA-191790
R-HSA-194441	Metabolism of non-coding RNA	1	66	0.004484	0.229455	0.229455	5	6	4.57631e+11	9606	Homo sapiens	SNRPD2		R-HSA-191763;R-HSA-191830;R-HSA-191786;R-HSA-191784;R-HSA-191790
R-HSA-75955	RNA Polymerase II Transcription Elongation	1	66	0.004484	0.229455	0.229455	4	8	6.10175e+11	9606	Homo sapiens	CDC73		R-HSA-112385;R-HSA-113412;R-HSA-112379;R-HSA-112396
R-HSA-3214815	HDACs deacetylate histones	1	67	0.00455194	0.232499	0.232499	2	5	3.81359e+11	9606	Homo sapiens	GATAD2A		R-HSA-9679787;R-HSA-3769447
R-HSA-9033241	Peroxisomal protein import	1	67	0.00455194	0.232499	0.232499	5	26	0.00198307	9606	Homo sapiens	POT1		R-HSA-9033529;R-HSA-9033240;R-HSA-9033514;R-HSA-9033232;R-HSA-9033238
R-HSA-156590	Glutathione conjugation	1	67	0.00455194	0.232499	0.232499	1	14	0.00106781	9606	Homo sapiens	MGST3		R-HSA-176059
R-HSA-186712	Regulation of beta-cell development	1	67	0.00455194	0.232499	0.232499	1	26	0.00198307	9606	Homo sapiens	SNW1		R-HSA-1980047
R-HSA-2644606	Constitutive Signaling by NOTCH1 PEST Domain Mutants	1	68	0.00461988	0.235531	0.235531	12	21	0.00160171	9606	Homo sapiens	SNW1		R-HSA-4396402;R-HSA-4396401;R-HSA-2220979;R-HSA-2220981;R-HSA-2220964;R-HSA-2220982;R-HSA-2220966;R-HSA-2220985;R-HSA-2220971;R-HSA-4396393;R-HSA-4396392;R-HSA-2220957
R-HSA-2644602	Signaling by NOTCH1 PEST Domain Mutants in Cancer	1	68	0.00461988	0.235531	0.235531	12	21	0.00160171	9606	Homo sapiens	SNW1		R-HSA-4396402;R-HSA-4396401;R-HSA-2220979;R-HSA-2220981;R-HSA-2220964;R-HSA-2220982;R-HSA-2220966;R-HSA-2220985;R-HSA-2220971;R-HSA-4396393;R-HSA-4396392;R-HSA-2220957
R-HSA-2894858	Signaling by NOTCH1 HD+PEST Domain Mutants in Cancer	1	68	0.00461988	0.235531	0.235531	12	21	0.00160171	9606	Homo sapiens	SNW1		R-HSA-4396402;R-HSA-4396401;R-HSA-2220979;R-HSA-2220981;R-HSA-2220964;R-HSA-2220982;R-HSA-2220966;R-HSA-2220985;R-HSA-2220971;R-HSA-4396393;R-HSA-4396392;R-HSA-2220957
R-HSA-2894862	Constitutive Signaling by NOTCH1 HD+PEST Domain Mutants	1	68	0.00461988	0.235531	0.235531	12	21	0.00160171	9606	Homo sapiens	SNW1		R-HSA-4396402;R-HSA-4396401;R-HSA-2220979;R-HSA-2220981;R-HSA-2220964;R-HSA-2220982;R-HSA-2220966;R-HSA-2220985;R-HSA-2220971;R-HSA-4396393;R-HSA-4396392;R-HSA-2220957
R-HSA-2644603	Signaling by NOTCH1 in Cancer	1	68	0.00461988	0.235531	0.235531	12	39	0.0029746	9606	Homo sapiens	SNW1		R-HSA-4396402;R-HSA-4396401;R-HSA-2220979;R-HSA-2220981;R-HSA-2220964;R-HSA-2220982;R-HSA-2220966;R-HSA-2220985;R-HSA-2220971;R-HSA-4396393;R-HSA-4396392;R-HSA-2220957
R-HSA-376176	Signaling by ROBO receptors	2	235	0.0159658	0.236821	0.236821	2	60	0.00457631	9606	Homo sapiens	RPS19;EIF4A3		R-HSA-9014652;R-HSA-9014610
R-HSA-6790901	rRNA modification in the nucleus and cytosol	1	71	0.0048237	0.244557	0.244557	1	8	6.10175e+11	9606	Homo sapiens	RRP9		R-HSA-6790906
R-HSA-2559586	DNA Damage/Telomere Stress Induced Senescence	1	71	0.0048237	0.244557	0.244557	1	18	0.00137289	9606	Homo sapiens	POT1		R-HSA-3785711
R-HSA-8951664	Neddylation	2	241	0.0163734	0.245567	0.245567	5	31	0.00236443	9606	Homo sapiens	RBBP5;WDR5		R-HSA-8956045;R-HSA-8955245;R-HSA-8952638;R-HSA-8952639;R-HSA-8955285
R-HSA-5250913	Positive epigenetic regulation of rRNA expression	1	80	0.00543515	0.271012	0.271012	2	7	5.33903e+11	9606	Homo sapiens	GATAD2A		R-HSA-427404;R-HSA-427336
R-HSA-3108214	SUMOylation of DNA damage response and repair proteins	1	81	0.00550309	0.273895	0.273895	1	24	0.00183052	9606	Homo sapiens	CBX8		R-HSA-4570463
R-HSA-1169408	ISG15 antiviral mechanism	1	83	0.00563897	0.279627	0.279627	1	16	0.00122035	9606	Homo sapiens	EIF4A3		R-HSA-1678842
R-HSA-1980143	Signaling by NOTCH1	1	84	0.00570691	0.282476	0.282476	12	39	0.0029746	9606	Homo sapiens	SNW1		R-HSA-4396371;R-HSA-1980078;R-HSA-1980047;R-HSA-1912393;R-HSA-1912394;R-HSA-4396347;R-HSA-4396379;R-HSA-1912388;R-HSA-1912391;R-HSA-1980067;R-HSA-4396382;R-HSA-1980065
R-HSA-8852135	Protein ubiquitination	1	84	0.00570691	0.282476	0.282476	2	32	0.0024407	9606	Homo sapiens	CDC73		R-HSA-8942099;R-HSA-8942101
R-HSA-170834	Signaling by TGF-beta Receptor Complex	1	85	0.00577485	0.285314	0.285314	2	82	0.00625429	9606	Homo sapiens	SNW1		R-HSA-5252001;R-HSA-2106591
R-HSA-73854	RNA Polymerase I Promoter Clearance	1	87	0.00591073	0.290957	0.290957	1	10	7.62718e+11	9606	Homo sapiens	GATAD2A		R-HSA-73739
R-HSA-674695	RNA Polymerase II Pre-transcription Events	1	88	0.00597867	0.293762	0.293762	6	17	0.00129662	9606	Homo sapiens	CDC73		R-HSA-113411;R-HSA-113429;R-HSA-113413;R-HSA-113414;R-HSA-112392;R-HSA-112395
R-HSA-1912408	Pre-NOTCH Transcription and Translation	1	89	0.00604661	0.296557	0.296557	3	28	0.00213561	9606	Homo sapiens	SNW1		R-HSA-1912415;R-HSA-9017835;R-HSA-1912416
R-HSA-73864	RNA Polymerase I Transcription	1	89	0.00604661	0.296557	0.296557	1	14	0.00106781	9606	Homo sapiens	GATAD2A		R-HSA-73739
R-HSA-2262752	Cellular responses to stress	4	700	0.0475576	0.297439	0.297439	11	229	0.0174662	9606	Homo sapiens	CBX8;RPS19;POT1;CCAR2		R-HSA-3229089;R-HSA-3223200;R-HSA-3371537;R-HSA-9633008;R-HSA-3785711;R-HSA-3371567;R-HSA-9633742;R-HSA-3371518;R-HSA-9634669;R-HSA-9633005;R-HSA-3229102
R-HSA-390918	Peroxisomal lipid metabolism	1	90	0.00611455	0.29934	0.29934	1	35	0.00266951	9606	Homo sapiens	POT1		R-HSA-390250
R-HSA-9013694	Signaling by NOTCH4	1	92	0.00625042	0.304874	0.304874	1	20	0.00152544	9606	Homo sapiens	SNW1		R-HSA-9604664
R-HSA-5632684	Hedgehog 'on' state	1	92	0.00625042	0.304874	0.304874	1	37	0.00282206	9606	Homo sapiens	CDC73		R-HSA-5635845
R-HSA-1169410	Antiviral mechanism by IFN-stimulated genes	1	94	0.0063863	0.310365	0.310365	1	31	0.00236443	9606	Homo sapiens	EIF4A3		R-HSA-1678842
R-HSA-8953897	Cellular responses to external stimuli	4	718	0.0487805	0.313568	0.313568	11	260	0.0198307	9606	Homo sapiens	CBX8;RPS19;POT1;CCAR2		R-HSA-3229089;R-HSA-3223200;R-HSA-3371537;R-HSA-9633008;R-HSA-3785711;R-HSA-3371567;R-HSA-9633742;R-HSA-3371518;R-HSA-9634669;R-HSA-9633005;R-HSA-3229102
R-HSA-156902	Peptide chain elongation	1	97	0.00659012	0.318523	0.318523	4	5	3.81359e+11	9606	Homo sapiens	RPS19		R-HSA-156915;R-HSA-156912;R-HSA-156923;R-HSA-156907
R-HSA-390466	Chaperonin-mediated protein folding	1	100	0.00679394	0.326585	0.326585	1	19	0.00144916	9606	Homo sapiens	XRN2		R-HSA-390470
R-HSA-975956	Nonsense Mediated Decay (NMD) independent of the Exon Junction Complex (EJC)	1	101	0.00686188	0.329251	0.329251	1	1	7.62718e+10	9606	Homo sapiens	RPS19		R-HSA-927789
R-HSA-156842	Eukaryotic Translation Elongation	1	102	0.00692982	0.331907	0.331907	4	9	6.86446e+11	9606	Homo sapiens	RPS19		R-HSA-156915;R-HSA-156912;R-HSA-156923;R-HSA-156907
R-HSA-72689	Formation of a pool of free 40S subunits	1	106	0.00720158	0.342429	0.342429	2	2	1.52544e+12	9606	Homo sapiens	RPS19		R-HSA-72673;R-HSA-72676
R-HSA-72764	Eukaryotic Translation Termination	1	106	0.00720158	0.342429	0.342429	3	5	3.81359e+11	9606	Homo sapiens	RPS19		R-HSA-141671;R-HSA-141691;R-HSA-141673
R-HSA-391251	Protein folding	1	106	0.00720158	0.342429	0.342429	1	28	0.00213561	9606	Homo sapiens	XRN2		R-HSA-390470
R-HSA-3214847	HATs acetylate histones	1	110	0.00747333	0.352788	0.352788	2	15	0.00114408	9606	Homo sapiens	WDR5		R-HSA-3301237;R-HSA-3321805
R-HSA-1257604	PIP3 activates AKT signaling	2	316	0.0214688	0.354589	0.354589	3	86	0.00655938	9606	Homo sapiens	CBX8;GATAD2A		R-HSA-8944104;R-HSA-8943817;R-HSA-8943780
R-HSA-2408557	Selenocysteine synthesis	1	112	0.00760921	0.357907	0.357907	2	7	5.33903e+11	9606	Homo sapiens	RPS19		R-HSA-2408529;R-HSA-5333615
R-HSA-3371453	Regulation of HSF1-mediated heat shock response	1	113	0.00767715	0.360452	0.360452	3	14	0.00106781	9606	Homo sapiens	CCAR2		R-HSA-3371537;R-HSA-3371567;R-HSA-3371518
R-HSA-1912422	Pre-NOTCH Expression and Processing	1	113	0.00767715	0.360452	0.360452	3	38	0.00289833	9606	Homo sapiens	SNW1		R-HSA-1912415;R-HSA-9017835;R-HSA-1912416
R-HSA-192823	Viral mRNA Translation	1	114	0.00774509	0.362986	0.362986	2	2	1.52544e+12	9606	Homo sapiens	RPS19		R-HSA-192704;R-HSA-192841
R-HSA-2559580	Oxidative Stress Induced Senescence	1	114	0.00774509	0.362986	0.362986	3	40	0.00305087	9606	Homo sapiens	CBX8		R-HSA-3229089;R-HSA-3223200;R-HSA-3229102
R-HSA-9006936	Signaling by TGFB family members	1	114	0.00774509	0.362986	0.362986	2	107	0.00816109	9606	Homo sapiens	SNW1		R-HSA-5252001;R-HSA-2106591
R-HSA-9633012	Response of EIF2AK4 (GCN2) to amino acid deficiency	1	115	0.00781303	0.365511	0.365511	4	16	0.00122035	9606	Homo sapiens	RPS19		R-HSA-9633008;R-HSA-9633742;R-HSA-9634669;R-HSA-9633005
R-HSA-8878159	Transcriptional regulation by RUNX3	1	118	0.00801685	0.373027	0.373027	5	47	0.00358478	9606	Homo sapiens	SNW1		R-HSA-1980047;R-HSA-8878243;R-HSA-4396347;R-HSA-8878237;R-HSA-8878220
R-HSA-1799339	SRP-dependent cotranslational protein targeting to membrane	1	119	0.00808479	0.375512	0.375512	5	5	3.81359e+11	9606	Homo sapiens	RPS19		R-HSA-1799326;R-HSA-1799330;R-HSA-1799329;R-HSA-1799335;R-HSA-1799332
R-HSA-195721	Signaling by WNT	2	332	0.0225559	0.377332	0.377332	4	157	0.0119747	9606	Homo sapiens	RBBP5;CDC73		R-HSA-3364042;R-HSA-3364026;R-HSA-3322424;R-HSA-3364014
R-HSA-382556	ABC-family proteins mediated transport	1	122	0.00828861	0.382911	0.382911	1	27	0.00205934	9606	Homo sapiens	POLD1		R-HSA-1467457
R-HSA-72766	Translation	2	339	0.0230315	0.387184	0.387184	24	99	0.00755091	9606	Homo sapiens	RPS19;EIF4H		R-HSA-72673;R-HSA-72672;R-HSA-1799326;R-HSA-72676;R-HSA-141671;R-HSA-72647;R-HSA-156907;R-HSA-72619;R-HSA-156808;R-HSA-141673;R-HSA-72621;R-HSA-156915;R-HSA-156912;R-HSA-72691;R-HSA-156823;R-HSA-72697;R-HSA-156923;R-HSA-1799330;R-HSA-141691;R-HSA-1799329;R-HSA-157849;R-HSA-1799335;R-HSA-72671;R-HSA-1799332
R-HSA-446219	Synthesis of substrates in N-glycan biosythesis	1	131	0.00890006	0.404596	0.404596	1	49	0.00373732	9606	Homo sapiens	CMAS		R-HSA-4084982
R-HSA-4420097	VEGFA-VEGFR2 Pathway	1	133	0.00903594	0.409312	0.409312	1	79	0.00602547	9606	Homo sapiens	CYFIP2		R-HSA-2029465
R-HSA-3371556	Cellular response to heat stress	1	135	0.00917182	0.413991	0.413991	3	29	0.00221188	9606	Homo sapiens	CCAR2		R-HSA-3371537;R-HSA-3371567;R-HSA-3371518
R-HSA-9006925	Intracellular signaling by second messengers	2	363	0.024662	0.42045	0.42045	3	114	0.00869499	9606	Homo sapiens	CBX8;GATAD2A		R-HSA-8944104;R-HSA-8943817;R-HSA-8943780
R-HSA-212165	Epigenetic regulation of gene expression	1	139	0.00944358	0.423241	0.423241	2	34	0.00259324	9606	Homo sapiens	GATAD2A		R-HSA-427404;R-HSA-427336
R-HSA-1280215	Cytokine Signaling in Immune system	6	1332	0.0904953	0.429576	0.429576	5	741	0.0565174	9606	Homo sapiens	CYFIP2;EIF4A3;SNRPA1;IFI35		R-HSA-1678842;R-HSA-5672965;R-HSA-8950608;R-HSA-1015702;R-HSA-1015699
R-HSA-194138	Signaling by VEGF	1	144	0.00978327	0.434601	0.434601	1	86	0.00655938	9606	Homo sapiens	CYFIP2		R-HSA-2029465
R-HSA-392499	Metabolism of proteins	10	2355	0.159997	0.45243	0.45243	42	892	0.0680345	9606	Homo sapiens	CBX8;CMAS;RPS19;RBBP5;XRN2;WDR5;EIF4H;HYOU1;CDC73		R-HSA-1791066;R-HSA-390470;R-HSA-3108203;R-HSA-8956045;R-HSA-1799326;R-HSA-72647;R-HSA-4570499;R-HSA-4084982;R-HSA-156808;R-HSA-156823;R-HSA-4655440;R-HSA-4570463;R-HSA-157849;R-HSA-8942099;R-HSA-8955285;R-HSA-8942101;R-HSA-72671;R-HSA-3108209;R-HSA-72673;R-HSA-72672;R-HSA-4551655;R-HSA-8955245;R-HSA-72676;R-HSA-141671;R-HSA-156907;R-HSA-72619;R-HSA-4551727;R-HSA-141673;R-HSA-3927824;R-HSA-72621;…
R-HSA-9664417	Leishmania phagocytosis	1	157	0.0106665	0.463119	0.463119	6	27	0.00205934	9606	Homo sapiens	CYFIP2		R-HSA-2130194;R-HSA-2029469;R-HSA-2029466;R-HSA-442592;R-HSA-2029465;R-HSA-2197690
R-HSA-9664407	Parasite infection	1	157	0.0106665	0.463119	0.463119	6	27	0.00205934	9606	Homo sapiens	CYFIP2		R-HSA-2130194;R-HSA-2029469;R-HSA-2029466;R-HSA-442592;R-HSA-2029465;R-HSA-2197690
R-HSA-9664422	FCGR3A-mediated phagocytosis	1	157	0.0106665	0.463119	0.463119	6	27	0.00205934	9606	Homo sapiens	CYFIP2		R-HSA-2130194;R-HSA-2029469;R-HSA-2029466;R-HSA-442592;R-HSA-2029465;R-HSA-2197690
R-HSA-2029482	Regulation of actin dynamics for phagocytic cup formation	1	158	0.0107344	0.465253	0.465253	6	24	0.00183052	9606	Homo sapiens	CYFIP2		R-HSA-2130194;R-HSA-2029469;R-HSA-2029466;R-HSA-442592;R-HSA-2029465;R-HSA-2197690
R-HSA-446193	Biosynthesis of the N-glycan precursor (dolichol lipid-linked oligosaccharide, LLO) and transfer to a nascent protein	1	159	0.0108024	0.467379	0.467379	1	63	0.00480513	9606	Homo sapiens	CMAS		R-HSA-4084982
R-HSA-9679191	Potential therapeutics for SARS	1	161	0.0109382	0.471606	0.471606	1	32	0.0024407	9606	Homo sapiens	GATAD2A		R-HSA-9679787
R-HSA-2173782	Binding and Uptake of Ligands by Scavenger Receptors	1	167	0.0113459	0.48409	0.48409	2	33	0.00251697	9606	Homo sapiens	HYOU1		R-HSA-2247514;R-HSA-2197645
R-HSA-5358351	Signaling by Hedgehog	1	168	0.0114138	0.486142	0.486142	1	82	0.00625429	9606	Homo sapiens	CDC73		R-HSA-5635845
R-HSA-168273	Influenza Viral RNA Transcription and Replication	1	176	0.0119573	0.502274	0.502274	2	14	0.00106781	9606	Homo sapiens	RPS19		R-HSA-192704;R-HSA-192841
R-HSA-2408522	Selenoamino acid metabolism	1	180	0.0122291	0.510152	0.510152	2	33	0.00251697	9606	Homo sapiens	RPS19		R-HSA-2408529;R-HSA-5333615
R-HSA-3108232	SUMO E3 ligases SUMOylate target proteins	1	183	0.0124329	0.51598	0.51598	8	131	0.00999161	9606	Homo sapiens	CBX8		R-HSA-4551655;R-HSA-3108203;R-HSA-4570499;R-HSA-4655440;R-HSA-4551727;R-HSA-4570463;R-HSA-3927824;R-HSA-3108209
R-HSA-2990846	SUMOylation	1	192	0.0130444	0.533058	0.533058	8	140	0.0106781	9606	Homo sapiens	CBX8		R-HSA-4551655;R-HSA-3108203;R-HSA-4570499;R-HSA-4655440;R-HSA-4551727;R-HSA-4570463;R-HSA-3927824;R-HSA-3108209
R-HSA-2029480	Fcgamma receptor (FCGR) dependent phagocytosis	1	193	0.0131123	0.534919	0.534919	6	42	0.00320342	9606	Homo sapiens	CYFIP2		R-HSA-2130194;R-HSA-2029469;R-HSA-2029466;R-HSA-442592;R-HSA-2029465;R-HSA-2197690
R-HSA-168255	Influenza Infection	1	200	0.0135879	0.547741	0.547741	2	59	0.00450004	9606	Homo sapiens	RPS19		R-HSA-192704;R-HSA-192841
R-HSA-1266738	Developmental Biology	5	1243	0.0844487	0.548551	0.548551	28	538	0.0410342	9606	Homo sapiens	SNW1;RPS19;RBBP5;EIF4A3;WDR5		R-HSA-5617492;R-HSA-5617431;R-HSA-5621010;R-HSA-5617874;R-HSA-6810159;R-HSA-6810158;R-HSA-5617887;R-HSA-1980047;R-HSA-6810161;R-HSA-5617859;R-HSA-5617484;R-HSA-5617676;R-HSA-5693644;R-HSA-9014610;R-HSA-5617486;R-HSA-5617672;R-HSA-5617483;R-HSA-5617867;R-HSA-5621002;R-HSA-5617866;R-HSA-5617661;R-HSA-5617471;R-HSA-9014652;R-HSA-5617452;R-HSA-5617454;R-HSA-6810139;R-HSA-5617641;R-HSA-5617896
R-HSA-6798695	Neutrophil degranulation	2	480	0.0326109	0.568029	0.568029	3	10	7.62718e+11	9606	Homo sapiens	POT1;DNAJC13		R-HSA-6798743;R-HSA-6798739;R-HSA-6798749
R-HSA-202733	Cell surface interactions at the vascular wall	1	258	0.0175284	0.641441	0.641441	12	65	0.00495767	9606	Homo sapiens	CYFIP2		R-HSA-204850;R-HSA-210977;R-HSA-210881;R-HSA-204871;R-HSA-204773;R-HSA-204779;R-HSA-204873;R-HSA-210872;R-HSA-210974;R-HSA-204798;R-HSA-204861;R-HSA-204813
R-HSA-157118	Signaling by NOTCH	1	258	0.0175284	0.641441	0.641441	19	154	0.0117459	9606	Homo sapiens	SNW1		R-HSA-1912415;R-HSA-9017835;R-HSA-9021451;R-HSA-9021450;R-HSA-9016751;R-HSA-9604664;R-HSA-4396371;R-HSA-1980078;R-HSA-1980047;R-HSA-1912393;R-HSA-1912394;R-HSA-4396347;R-HSA-4396379;R-HSA-1912388;R-HSA-1912391;R-HSA-1980067;R-HSA-4396382;R-HSA-1912416;R-HSA-1980065
R-HSA-156580	Phase II - Conjugation of compounds	1	259	0.0175963	0.642876	0.642876	1	72	0.00549157	9606	Homo sapiens	MGST3		R-HSA-176059
R-HSA-422475	Axon guidance	2	586	0.0398125	0.677335	0.677335	2	298	0.022729	9606	Homo sapiens	RPS19;EIF4A3		R-HSA-9014652;R-HSA-9014610
R-HSA-9675108	Nervous system development	2	622	0.0422583	0.709096	0.709096	2	324	0.0247121	9606	Homo sapiens	RPS19;EIF4A3		R-HSA-9014652;R-HSA-9014610
R-HSA-983168	Antigen processing: Ubiquitination & Proteasome degradation	1	315	0.0214009	0.714846	0.714846	4	9	6.86446e+11	9606	Homo sapiens	GATAD2A		R-HSA-983147;R-HSA-983157;R-HSA-983156;R-HSA-983140
R-HSA-9006934	Signaling by Receptor Tyrosine Kinases	2	629	0.0427339	0.714967	0.714967	5	704	0.0536954	9606	Homo sapiens	CYFIP2;CDC73		R-HSA-6800198;R-HSA-2029465;R-HSA-6800315;R-HSA-8852522;R-HSA-8852552
R-HSA-168256	Immune System	10	2895	0.196685	0.728725	0.728725	18	1647	0.12562	9606	Homo sapiens	CYFIP2;EIF4A3;POT1;DNAJC13;SNRPA1;IFI35;GATAD2A		R-HSA-1678842;R-HSA-2029469;R-HSA-983147;R-HSA-2029466;R-HSA-442592;R-HSA-2029465;R-HSA-983140;R-HSA-6798743;R-HSA-2130194;R-HSA-5672965;R-HSA-6798739;R-HSA-8950608;R-HSA-1015702;R-HSA-6798749;R-HSA-983157;R-HSA-983156;R-HSA-2197690;R-HSA-1015699
R-HSA-195258	RHO GTPase Effectors	1	328	0.0222841	0.729396	0.729396	6	113	0.00861872	9606	Homo sapiens	CYFIP2		R-HSA-2130194;R-HSA-2029469;R-HSA-2029466;R-HSA-442592;R-HSA-2029465;R-HSA-2197690
R-HSA-9679506	SARS-CoV Infections	1	328	0.0222841	0.729396	0.729396	1	255	0.0194493	9606	Homo sapiens	GATAD2A		R-HSA-9679787
R-HSA-449147	Signaling by Interleukins	2	647	0.0439568	0.729621	0.729621	1	493	0.037602	9606	Homo sapiens	SNRPA1		R-HSA-8950608
R-HSA-5673001	RAF/MAP kinase cascade	1	345	0.0234391	0.747325	0.747325	1	75	0.00572039	9606	Homo sapiens	CYFIP2		R-HSA-5672965
R-HSA-5684996	MAPK1/MAPK3 signaling	1	352	0.0239147	0.754364	0.754364	1	82	0.00625429	9606	Homo sapiens	CYFIP2		R-HSA-5672965
R-HSA-597592	Post-translational protein modification	5	1594	0.108295	0.76661	0.76661	16	526	0.040119	9606	Homo sapiens	CBX8;CMAS;RBBP5;WDR5;CDC73		R-HSA-4551655;R-HSA-3108203;R-HSA-8956045;R-HSA-8955245;R-HSA-4570499;R-HSA-4084982;R-HSA-4551727;R-HSA-3927824;R-HSA-8952638;R-HSA-8952639;R-HSA-4655440;R-HSA-4570463;R-HSA-8942099;R-HSA-8955285;R-HSA-8942101;R-HSA-3108209
R-HSA-9607240	FLT3 Signaling	1	372	0.0252735	0.77343	0.77343	1	97	0.00739837	9606	Homo sapiens	CYFIP2		R-HSA-5672965
R-HSA-9658195	Leishmania infection	1	403	0.0273796	0.800144	0.800144	6	95	0.00724582	9606	Homo sapiens	CYFIP2		R-HSA-2130194;R-HSA-2029469;R-HSA-2029466;R-HSA-442592;R-HSA-2029465;R-HSA-2197690
R-HSA-5683057	MAPK family signaling cascades	1	403	0.0273796	0.800144	0.800144	1	122	0.00930516	9606	Homo sapiens	CYFIP2		R-HSA-5672965
R-HSA-446203	Asparagine N-linked glycosylation	1	421	0.0286025	0.814209	0.814209	1	144	0.0109831	9606	Homo sapiens	CMAS		R-HSA-4084982
R-HSA-8978868	Fatty acid metabolism	1	429	0.029146	0.820143	0.820143	2	217	0.016551	9606	Homo sapiens	POT1		R-HSA-2066788;R-HSA-390250
R-HSA-194315	Signaling by Rho GTPases	1	459	0.0311842	0.840783	0.840783	6	118	0.00900008	9606	Homo sapiens	CYFIP2		R-HSA-2130194;R-HSA-2029469;R-HSA-2029466;R-HSA-442592;R-HSA-2029465;R-HSA-2197690
R-HSA-983169	Class I MHC mediated antigen processing & presentation	1	465	0.0315918	0.844622	0.844622	4	48	0.00366105	9606	Homo sapiens	GATAD2A		R-HSA-983147;R-HSA-983157;R-HSA-983156;R-HSA-983140
R-HSA-5663202	Diseases of signal transduction by growth factor receptors and second messengers	1	501	0.0340376	0.865819	0.865819	12	396	0.0302036	9606	Homo sapiens	SNW1		R-HSA-4396402;R-HSA-4396401;R-HSA-2220979;R-HSA-2220981;R-HSA-2220964;R-HSA-2220982;R-HSA-2220966;R-HSA-2220985;R-HSA-2220971;R-HSA-4396393;R-HSA-4396392;R-HSA-2220957
R-HSA-211859	Biological oxidations	1	547	0.0371629	0.88881	0.88881	2	188	0.0143391	9606	Homo sapiens	MGST3		R-HSA-5423653;R-HSA-176059
R-HSA-168249	Innate Immune System	3	1331	0.0904273	0.90532	0.90532	9	701	0.0534666	9606	Homo sapiens	CYFIP2;POT1;DNAJC13		R-HSA-6798743;R-HSA-2130194;R-HSA-2029469;R-HSA-2029466;R-HSA-6798739;R-HSA-442592;R-HSA-2029465;R-HSA-6798749;R-HSA-2197690
R-HSA-71291	Metabolism of amino acids and derivatives	1	661	0.0449079	0.930398	0.930398	2	285	0.0217375	9606	Homo sapiens	RPS19		R-HSA-2408529;R-HSA-5333615
R-HSA-5663205	Infectious disease	3	1468	0.099735	0.937459	0.937459	9	751	0.0572801	9606	Homo sapiens	CYFIP2;RPS19;GATAD2A		R-HSA-192704;R-HSA-2130194;R-HSA-2029469;R-HSA-2029466;R-HSA-442592;R-HSA-2029465;R-HSA-9679787;R-HSA-192841;R-HSA-2197690
R-HSA-5653656	Vesicle-mediated transport	1	825	0.05605	0.96476	0.96476	2	252	0.0192205	9606	Homo sapiens	HYOU1		R-HSA-2247514;R-HSA-2197645
R-HSA-109582	Hemostasis	1	831	0.0564576	0.965631	0.965631	12	333	0.0253985	9606	Homo sapiens	CYFIP2		R-HSA-204850;R-HSA-210977;R-HSA-210881;R-HSA-204871;R-HSA-204773;R-HSA-204779;R-HSA-204873;R-HSA-210872;R-HSA-210974;R-HSA-204798;R-HSA-204861;R-HSA-204813
R-HSA-162582	Signal Transduction	8	3421	0.232421	0.974435	0.974435	40	2400	0.183052	9606	Homo sapiens	CYFIP2;CBX8;SNW1;RBBP5;CDC73;GATAD2A		R-HSA-8943817;R-HSA-1912415;R-HSA-9021451;R-HSA-9021450;R-HSA-2029469;R-HSA-2029466;R-HSA-2029465;R-HSA-3364026;R-HSA-3322424;R-HSA-8852552;R-HSA-4396371;R-HSA-5635845;R-HSA-1980047;R-HSA-5672965;R-HSA-1912393;R-HSA-1912394;R-HSA-4396379;R-HSA-1912388;R-HSA-1912391;R-HSA-2197690;R-HSA-6800315;R-HSA-3364014;R-HSA-4396382;R-HSA-8944104;R-HSA-6800198;R-HSA-9017835;R-HSA-9016751;R-HSA-442592;R-HSA-96…
R-HSA-1643685	Disease	5	2512	0.170664	0.978485	0.978485	23	1533	0.116925	9606	Homo sapiens	CYFIP2;SNW1;RPS19;MLH1;GATAD2A		R-HSA-192704;R-HSA-2029469;R-HSA-2029466;R-HSA-2220964;R-HSA-442592;R-HSA-2220966;R-HSA-2029465;R-HSA-2220971;R-HSA-4396393;R-HSA-192841;R-HSA-4396392;R-HSA-5632958;R-HSA-4396402;R-HSA-4396401;R-HSA-2220979;R-HSA-2130194;R-HSA-2220981;R-HSA-2220982;R-HSA-9679787;R-HSA-2220985;R-HSA-5545484;R-HSA-2197690;R-HSA-2220957
R-HSA-382551	Transport of small molecules	1	967	0.0656974	0.980579	0.980579	1	439	0.0334833	9606	Homo sapiens	POLD1		R-HSA-1467457
R-HSA-1280218	Adaptive Immune System	1	1003	0.0681432	0.983318	0.983318	4	264	0.0201358	9606	Homo sapiens	GATAD2A		R-HSA-983147;R-HSA-983157;R-HSA-983156;R-HSA-983140
R-HSA-556833	Metabolism of lipids	1	1451	0.0985801	0.997569	0.997569	2	945	0.0720769	9606	Homo sapiens	POT1		R-HSA-2066788;R-HSA-390250
R-HSA-1430728	Metabolism	5	3658	0.248522	0.999594	0.999594	9	2245	0.17123	9606	Homo sapiens	RPS19;MGST3;POLD1;NOSIP;POT1		R-HSA-203553;R-HSA-203680;R-HSA-2408529;R-HSA-5423653;R-HSA-176059;R-HSA-2066788;R-HSA-2564828;R-HSA-5333615;R-HSA-390250
